# Supplementary material for: Performance of a self-developed panel for biogeographic ancestry inference and dissection of the genetic background of three Tibetan groups
Source: Hereditas. 2025 Dec 5;163:9. doi: 10.1186/s41065-025-00604-3 (PMC12797779; doi:10.1186/s41065-025-00604-3)
Supplement: Supplementary file 8 — Supplementary Material 8. [file 41065_2025_604_MOESM8_ESM.xlsx]

## Sheet: Table S1
Table S1. Detailed information of 60 genetic markers (56 autosomal diallelic InDels, three Y-InDels, and one Amelogenin).
Loci		Location (GRCh38)	Function	Alleles	Ancestral
chr1	rs3029066	Chromosome 1:6336767-6336768	intron variant	-/AT	-
	rs3045215	Chromosome 1:234605172	3 prime UTR varian	A/AGTTACAATA/AGTTATAATA	A
	rs3835409	Chromosome 1:29306980-29306990	intron variant	CAGCCCAGCCC/CAGCCCAGCCCAGCCC	CAGCCCGGCCC
	rs2307840	Chromosome 1:35633488-35633492	intron variant	ACACA/ACA	ACACA
chr2	rs35323999	Chromosome 2:211676814-211676817	intron variant	ATTA/-	ATTA
	rs34891898	Chromosome 2:152371371-152371372	intron variant	AT/-	AT
	rs56038358	Chromosome 2:77086921-77086923	intron variant	CCA/-	-
	rs35434967	Chromosome 2:132458897-132458903	intron variant	TTTTTTT/TTTTT	TTTTTTT
	rs141022607	Chromosome 2:186830703-186830705	intron variant	GTC/-	-
chr3	rs34477782	Chromosome 3:194785474-194785475	intron variant	CT/-	CT
	rs67185986	Chromosome 3:129800664-129800667	intron variant	ATCT/-	ATCT
	rs3840222	Chromosome 3:4314568-4314581	intron variant	TTTTCATTTTCATT/TTTTCATT	-
	rs3033760	Chromosome 3:173839871-173839881	intron variant	TATAGATATAG/TATAG/TATAGATATAGATATAG	TATAGATATAG
chr4	rs4647655	Chromosome 4:184636745-184636755	intron variant	AAATCCTGAAA/AAATCCTGAAAAATCCTGAAA	AAATCCTGAAA
	rs33948716	Chromosome 4:122853656-122853660	intron variant	CTCCT/CT/CTCCTCCT	CTCCT
	rs4147539	Chromosome 4:99316323-99316330	non coding transcript exon variant	TTCTTCTT/TTCTT	TTCTTCTT
	rs5860664	Chromosome 4:101236292-101236293	intron variant	AT/-	AT
	rs66471060	Chromosome 4:118069144-118069147	intron variant	ATCA/-	ATCA
chr5	rs2067350	Chromosome 5:33968648-33968649	intron variant	AA/AAA	AA
	rs3831885	Chromosome 5:109797309-109797310	intron variant	TG/-	TG
	rs3028822	Chromosome 5:173148760-173148768	intron variant	TTCTTCTTC/TTCTTCTTCTTC	TTCTTCTTC
	rs5868949	Chromosome 5:79069166-79069167	intron variant	GC/-	GC
chr6	rs66715534	Chromosome 6:32608608-32608615	regulatory region variant	AAGAAGAA/AAGAA	-
	rs34618829	Chromosome 6:121156738-121156741	intron variant	AAGT/-	AAGT
chr7	rs146391383	Chromosome 7:138522854-138522861	intron variant	AAGAAGAA/AAGAA	AAGAAGAA
	rs34530228	Chromosome 7:135076800-135076801	intron variant	AG/-	AG
chr8	rs3988320	Chromosome 8:19051271-19051272	intron variant	CA/-	CA
	rs10555216	Chromosome 8:27350379-27350386	intron variant	CCAGCCAG/CCAG	-
	rs5891435	Chromosome 8:51836484-51836491	intron variant	ATTTATTT/ATTT	ATTTATTT
chr9	rs10560368	Chromosome 9:38440398-38440399	intron variant	TC/-	-
	rs76533131	Chromosome 9:34261855-34261856	intron variant	TA/-	TA
	rs10580743	Chromosome 9:136897173-136897180	intron variant	GAGGGAGG/GAGG	GAGGGAGG
	rs57406754	Chromosome 9:130741891-130741894	intron variant	GGGG/GG	GGGG
	rs5896844	Chromosome 9:19564554-19564565	intron variant	ATCAATCAATCA/ATCAATCA	ATCAATCAATCA
	rs71960622	Chromosome 9:123203989-123204007	intron variant	AAACAAACAAACAAACAAA/AAACAAACAAACAAA	AAACAAACAAACAAACAAA
chr10	rs3032990	Chromosome 10:117071333-117071338	intron variant	CTCTCT/CT/CTCT	CTCTCT
	rs10538061	Chromosome 10:72812765-72812767	intron variant	AAA/-	-
	rs10569275	Chromosome 10:11294998-11294999	intron variant	TT/-	TT
chr11	rs11273905	Chromosome 11:46063832-46063842	intron variant	TGAACCCACAT/-	TGAACCCACAT
	rs34383321	Chromosome 11:10361776-10361777	intron variant	GT/-	GT
	rs71997819	Chromosome 11:60800053-60800057	3 prime UTR variant	CTGGG/-	CTGGG
chr12	rs148177611	Chromosome 12:110952651-110952656	intron variant	AGAAAG/AG	AGAAAG
	rs3840794	Chromosome 12:1614990-1615008	intron variant	TCTCTCTCTCTCTCTCTCT/TCTCTCTCTCTCTCT	-
chr13	rs34024438	Chromosome 13:91768794-91768795	intron variant	AT/-	AT
	rs61044006	Chromosome 13:45795943-45795944	intron variant	AT/-	AT
chr14	rs35171885	Chromosome 14:105625407	intron variant	A/-	-
	rs35794676	Chromosome 14:92320642-92320646	intergenic variant	AGAAG/AG/AGAAGAAG	AGAAG
chr15	rs67853165	Chromosome 15:27744944	intergenic variant	C/CTC	C
	rs10534050	Chromosome 15:98800241-98800242	intron variant	AG/-	AG
chr17	rs10533245	Chromosome 17:72351681-72351685	intron variant	TGGCA/-	TGGCA
chr18	rs68108181	Chromosome 18:79584953-79584955	intron variant	CTT/-	CTT
chr20	rs16432	Chromosome 20:2148052-2148060	3 prime UTR varian	CCACTGCCG/-	CCACTGCCG
	rs5840834	Chromosome 20:19210010-19210011	intron variant	TA/-	TA
	rs3044252	Chromosome 20:56469784-56469789	intron variant	TCTTCT/TCT	TCTTCT
chr22	rs3842715	Chromosome 22:36312005-36312012	non coding transcript exon variant	TCCTGTGA/-	TCCTGTGA
	rs138324	Chromosome 22:40814546-40814548	intron variant	CTT/-	CTT
chrY	rs771783753	Chromosome Y:7954743-7954747	intergenic variant	ATCAT/AT	-
	rs759551978	Chromosome Y:19603426-19603433	intron variant	AGATAGAT/AGAT	TGATAGAT
	rs2032678	Chromosome Y:13396820-13396830	3 prime UTR variant	CTTCTCTTCTC/CTTCTC	CTTCTCTTCTC
	AMELY	Chromosome Y: 6,865,918-6,911,752	protein coding	-
chrX	AMELX	Chromosome X: 11,293,413-11,300,761	protein coding

## Sheet: Table S2
Table S2. Information of the reference populations from the 1000 Genomes Project.
ID	Populations	Abbreviations	Origins	Sample Sizes
1	African Caribbean in Barbados	ACB	African	96
2	African Ancestry in Southwest USA	ASW		61
3	Esan in Nigeria	ESN		99
4	Gambian in Western Division, Mandinka	GWD		113
5	Luhya in Webuye, Kenya	LWK		99
6	Mende in Sierra Leone	MSL		85
7	Yoruba in Ibadan, Nigeria	YRI		108
8	Colombians in Medellin, Colombia	CLM	American	94
9	Mexican Ancestry in Los Angeles, California	MXL		64
10	Peruvians in Lima, Peru	PEL		85
11	Puerto Ricans in Puerto Rico	PUR		104
12	Chinese Dai in Xishuangbanna, China	CDX	East Asian	93
13	Han Chinese in Beijing, China	CHB		103
14	Southern Han Chinese, China	CHS		105
15	Japanese in Tokyo, Japan	JPT		104
16	Kinh in Ho Chi Minh City, Vietnam	KHV		99
17	Utah residents with Northern and Western European ancestry	CEU	European	99
18	Finnish in Finland	FIN		99
19	British in England and Scotland	GBR		91
20	Iberian Populations in Spain	IBS		107
21	Toscani in Italia	TSI		107
22	Bengali in Bangladesh	BEB	South Asian	86
23	Gujarati Indians in Houston, TX, USA	GIH		103
24	Indian Telugu in the UK	ITU		102
25	Punjabi in Lahore, Pakistan	PJL		96
26	Sri Lankan Tamil in the UK	STU		102

## Sheet: Table S3
Table S3. Allele frequencies and forensic parameters of 56 AIM-InDels in the Gannan Tibetan, Qinghai Tibetan, and Tibet Tibetan groups.
Loci	DIP+			DIP-			Ho			He			PIC			MP			PD			PE			pHW
	GNT	QHT	TIT	GNT	QHT	TIT	GNT	QHT	TIT	GNT	QHT	TIT	GNT	QHT	TIT	GNT	QHT	TIT	GNT	QHT	TIT	GNT	QHT	TIT	GNT	QHT	TIT
rs34477782	0.794444	0.784722	0.838235	0.205556	0.215278	0.161765	0.322222	0.361111	0.303922	0.327515	0.339044	0.27253	0.27327	0.28079	0.234421	0.506914	0.496624	0.563437	0.493086	0.503376	0.436563	0.0730895	0.0919595	0.0651644	0.824	0.626	0.454
rs4647655	0.605556	0.59375	0.612745	0.394444	0.40625	0.387255	0.5	0.451389	0.441176	0.479047	0.484103	0.476915	0.36361	0.366056	0.361965	0.397284	0.371817	0.376201	0.602716	0.628183	0.623799	0.1875	0.14839	0.141006	0.646	0.511	0.523
rs35323999	0.913889	0.940972	0.955882	0.0861111	0.0590278	0.0441176	0.172222	0.118056	0.0882353	0.15783	0.111474	0.084758	0.145006	0.104917	0.0807857	0.714877	0.791763	0.8391	0.285123	0.208237	0.1609	0.0226601	0.0113775	0.00664332	0.361	1	1
rs66715534	0.0916667	0.0763889	0.0294118	0.908333	0.923611	0.970588	0.161111	0.125	0.0588235	0.166992	0.141599	0.0573747	0.152662	0.131152	0.0554636	0.711296	0.75733	0.889273	0.288704	0.24267	0.110727	0.0200709	0.0126343	0.00309961	0.617	0.18	1
rs2067350	0.583333	0.607639	0.622549	0.416667	0.392361	0.377451	0.466667	0.493056	0.5	0.487465	0.478489	0.472279	0.367959	0.363145	0.359531	0.373889	0.394772	0.405037	0.626111	0.605228	0.594963	0.159962	0.181496	0.1875	0.64	0.696	0.666
rs141022607	0.736111	0.777778	0.735294	0.263889	0.222222	0.264706	0.405556	0.333333	0.333333	0.389585	0.346883	0.391191	0.313036	0.285932	0.313506	0.452654	0.487654	0.44406	0.547346	0.512346	0.55594	0.117334	0.0781893	0.0781893	0.695	0.633	0.231
rs3831885	0.366667	0.295139	0.313725	0.633333	0.704861	0.686275	0.488889	0.409722	0.45098	0.465738	0.417514	0.432725	0.35659	0.329509	0.337894	0.405185	0.426022	0.423491	0.594815	0.573978	0.576509	0.177962	0.119942	0.148089	0.499	0.842	0.805
rs33948716	0.819444	0.829861	0.848039	0.180556	0.170139	0.151961	0.261111	0.298611	0.264706	0.296735	0.283367	0.259007	0.252129	0.242513	0.224523	0.545247	0.552758	0.582661	0.454753	0.447242	0.417339	0.0487404	0.0629707	0.0500133	0.122	0.744	1
rs34891898	0.172222	0.163194	0.181373	0.827778	0.836806	0.818627	0.3	0.284722	0.323529	0.285918	0.274076	0.298416	0.244476	0.235826	0.252863	0.549877	0.563754	0.536524	0.450123	0.436246	0.463476	0.06354	0.0574487	0.0736779	0.636	0.781	0.501
rs3988320	0.780556	0.795139	0.745098	0.219444	0.204861	0.254902	0.35	0.3125	0.352941	0.343531	0.326921	0.381725	0.283898	0.272718	0.307709	0.491173	0.508198	0.454056	0.508827	0.491802	0.545944	0.0862706	0.0688076	0.0877525	1	0.629	0.432
rs3032990	0.633333	0.621528	0.642157	0.366667	0.378472	0.357843	0.466667	0.493056	0.343137	0.465738	0.472101	0.461847	0.35659	0.359795	0.353975	0.395556	0.401138	0.373895	0.604444	0.598862	0.626105	0.159962	0.181496	0.0828787	1	0.71	0.014
rs4147539	0.783333	0.756944	0.745098	0.216667	0.243056	0.254902	0.311111	0.319444	0.313725	0.34039	0.369241	0.381725	0.281833	0.300262	0.307709	0.49463	0.465664	0.454056	0.50537	0.534336	0.545944	0.0682093	0.0718492	0.0693383	0.248	0.134	0.122
rs10555216	0.580556	0.552083	0.583333	0.419444	0.447917	0.416667	0.461111	0.506944	0.519608	0.488378	0.496298	0.488506	0.368427	0.372273	0.367959	0.370802	0.38397	0.39927	0.629198	0.61603	0.60073	0.15568	0.193649	0.205241	0.558	0.879	0.554
rs3029066	0.125	0.107639	0.122549	0.875	0.892361	0.877451	0.216667	0.173611	0.22549	0.219359	0.192775	0.216121	0.194824	0.173653	0.191936	0.635	0.679495	0.635717	0.365	0.320505	0.364283	0.034462	0.0229937	0.0370906	0.713	0.25	1
rs3045215	0.508333	0.451389	0.490196	0.491667	0.548611	0.509804	0.494444	0.444444	0.490196	0.501253	0.497	0.50227	0.374931	0.372626	0.374904	0.372407	0.356578	0.370434	0.627593	0.643422	0.629566	0.182685	0.143339	0.179065	0.88	0.245	0.842
rs10560368	0.813889	0.78125	0.808824	0.186111	0.21875	0.191176	0.283333	0.354167	0.323529	0.303791	0.342988	0.310779	0.257059	0.283384	0.261436	0.534136	0.492188	0.524221	0.465864	0.507812	0.475779	0.0569132	0.088375	0.0736779	0.468	0.792	1
rs56038358	0.325	0.277778	0.27451	0.675	0.722222	0.72549	0.461111	0.388889	0.411765	0.439972	0.402633	0.40027	0.342499	0.32074	0.318984	0.419074	0.436728	0.444252	0.580926	0.563272	0.555748	0.15568	0.107306	0.121235	0.611	0.688	1
rs76533131	0.191667	0.1875	0.196078	0.808333	0.8125	0.803922	0.316667	0.319444	0.254902	0.310724	0.305749	0.316816	0.261854	0.25827	0.265568	0.523889	0.528935	0.527297	0.476111	0.471065	0.472703	0.0706225	0.0718492	0.0465852	1	0.773	0.054
rs3028822	0.230556	0.291667	0.245098	0.769444	0.708333	0.754902	0.35	0.458333	0.431373	0.355788	0.414634	0.371873	0.291858	0.32783	0.301581	0.478951	0.443576	0.477701	0.521049	0.556424	0.522299	0.0862706	0.153571	0.134173	0.83	0.228	0.102
rs11273905	0.686111	0.607639	0.54902	0.313889	0.392361	0.45098	0.416667	0.506944	0.490196	0.431925	0.478489	0.497634	0.337963	0.363145	0.372586	0.413025	0.401717	0.375048	0.586975	0.598283	0.624952	0.124381	0.193649	0.179065	0.729	0.495	1
rs146391383	0.977778	0.972222	0.985294	0.0222222	0.0277778	0.0147059	0.0444444	0.0555556	0.0294118	0.0435778	0.0542005	0.029122	0.0425125	0.0525537	0.0285593	0.915062	0.895062	0.942907	0.0849383	0.104938	0.0570934	0.00181499	0.00278053	0.000817116	1	1	1
rs16432	0.119444	0.125	0.122549	0.880556	0.875	0.877451	0.194444	0.236111	0.22549	0.210941	0.219512	0.216121	0.18823	0.194824	0.191936	0.651914	0.628762	0.635717	0.348086	0.371238	0.364283	0.0282673	0.0403867	0.0370906	0.285	0.729	1
rs34024438	0.330556	0.34375	0.377451	0.669444	0.65625	0.622549	0.461111	0.451389	0.460784	0.44381	0.452744	0.472279	0.34464	0.349394	0.359531	0.415247	0.403067	0.387735	0.584753	0.596933	0.612265	0.15568	0.14839	0.155431	0.654	1	0.826
rs5891435	0.311111	0.357639	0.245098	0.688889	0.642361	0.754902	0.366667	0.479167	0.313725	0.429836	0.461068	0.371873	0.336775	0.353912	0.301581	0.406358	0.405768	0.46386	0.593642	0.594232	0.53614	0.0948979	0.169913	0.0693383	0.053	0.706	0.159
rs10580743	0.266667	0.204861	0.279412	0.733333	0.795139	0.720588	0.366667	0.354167	0.382353	0.392201	0.326921	0.404665	0.314627	0.272718	0.321605	0.443889	0.508198	0.434256	0.556111	0.491802	0.565744	0.0948979	0.088375	0.103545	0.435	0.42	0.625
rs10538061	0.952778	0.947917	0.931373	0.0472222	0.0520833	0.0686275	0.0722222	0.0902778	0.137255	0.0902352	0.0990854	0.128465	0.085936	0.0938664	0.119664	0.845617	0.823206	0.763168	0.154383	0.176794	0.236832	0.00456752	0.00693224	0.0149896	0.054	0.337	1
rs35434967	0.866667	0.923611	0.911765	0.133333	0.0763889	0.0882353	0.233333	0.138889	0.176471	0.231755	0.141599	0.161692	0.204405	0.131152	0.147955	0.617222	0.748939	0.709343	0.382778	0.251061	0.290657	0.0395105	0.0153168	0.0236876	1	0.572	1
rs5860664	0.7	0.670139	0.661765	0.3	0.329861	0.338235	0.377778	0.381944	0.401961	0.42117	0.443646	0.44987	0.3318	0.344377	0.347463	0.416296	0.394772	0.392734	0.583704	0.605228	0.607266	0.100969	0.103313	0.115117	0.198	0.124	0.371
rs34618829	0.266667	0.336806	0.377451	0.733333	0.663194	0.622549	0.333333	0.4375	0.460784	0.392201	0.448292	0.472279	0.314627	0.346949	0.359531	0.442222	0.402874	0.387735	0.557778	0.597126	0.612265	0.0781893	0.138414	0.155431	0.067	0.843	0.832
rs34383321	0.197222	0.263889	0.191176	0.802778	0.736111	0.808824	0.316667	0.333333	0.284314	0.317533	0.389857	0.310779	0.266517	0.313036	0.261436	0.517099	0.44483	0.527682	0.482901	0.55517	0.472318	0.0706225	0.0781893	0.0572909	1	0.087	0.528
rs66471060	0.336111	0.329861	0.259804	0.663889	0.670139	0.740196	0.383333	0.465278	0.421569	0.447524	0.443646	0.386506	0.346698	0.344377	0.310649	0.390802	0.417342	0.4604	0.609198	0.582658	0.5396	0.104103	0.158883	0.127585	0.064	0.579	0.429
rs67853165	0.0666667	0.118056	0.0980392	0.933333	0.881944	0.901961	0.133333	0.208333	0.137255	0.124791	0.208962	0.177726	0.116701	0.186556	0.161216	0.768889	0.648534	0.714148	0.231111	0.351466	0.285852	0.014217	0.0320686	0.0149896	1	1	0.056
rs57406754	0.308333	0.434028	0.352941	0.691667	0.565972	0.647059	0.45	0.506944	0.509804	0.427716	0.493007	0.458997	0.335565	0.37061	0.352438	0.427222	0.387249	0.423299	0.572778	0.612751	0.576701	0.147369	0.193649	0.196224	0.617	0.873	0.295
rs68108181	0.144444	0.152778	0.181373	0.855556	0.847222	0.818627	0.244444	0.263889	0.303922	0.247849	0.259775	0.298416	0.216616	0.225366	0.252863	0.598025	0.581694	0.537678	0.401975	0.418306	0.462322	0.0430766	0.0497224	0.0651644	0.777	1	1
rs35171885	0.872222	0.871528	0.931373	0.127778	0.128472	0.0686275	0.2	0.201389	0.0980392	0.223522	0.224714	0.128465	0.198059	0.198861	0.119664	0.637099	0.635513	0.788543	0.362901	0.364487	0.211457	0.02976	0.0301389	0.00807847	0.166	0.26	0.063
rs67185986	0.505556	0.527778	0.504902	0.494444	0.472222	0.495098	0.411111	0.472222	0.558824	0.501331	0.500194	0.502415	0.374969	0.374227	0.374976	0.342469	0.363812	0.40965	0.657531	0.636188	0.59035	0.12082	0.16433	0.244351	0.017	0.492	0.324
rs3840222	0.9	0.895833	0.901961	0.1	0.104167	0.0980392	0.155556	0.194444	0.156863	0.180501	0.187282	0.177726	0.1638	0.169216	0.161216	0.700741	0.675637	0.703191	0.299259	0.324363	0.296809	0.0188293	0.0282673	0.0191183	0.078	1	0.239
rs148177611	0.955556	0.979167	0.985294	0.0444444	0.0208333	0.0147059	0.0777778	0.0416667	0.0294118	0.0851749	0.0409408	0.029122	0.081331	0.0399663	0.0285593	0.846358	0.920139	0.942907	0.153642	0.0798611	0.0570934	0.00524906	0.00160324	0.000817116	0.299	1	1
rs34530228	0.230556	0.232639	0.22549	0.763889	0.767361	0.77451	0.305556	0.368056	0.313725	0.364299	0.35828	0.351009	0.301212	0.293299	0.288287	0.472901	0.478106	0.484621	0.527099	0.521894	0.515379	0.0658488	0.0956424	0.0693383	0.001	0.814	0.366
rs71997819	0.130556	0.180556	0.142157	0.869444	0.819444	0.857843	0.216667	0.319444	0.245098	0.227654	0.296942	0.245098	0.201252	0.252129	0.214154	0.626728	0.537712	0.601115	0.373272	0.462288	0.398885	0.034462	0.0718492	0.0432916	0.518	0.578	1
rs10534050	0.608333	0.583333	0.622549	0.391667	0.416667	0.377451	0.45	0.430556	0.519608	0.477855	0.487805	0.472279	0.362988	0.367959	0.359531	0.377222	0.3614	0.415417	0.622778	0.6386	0.584583	0.147369	0.133615	0.205241	0.448	0.175	0.396
rs10569275	0.130556	0.138889	0.166667	0.869444	0.861111	0.833333	0.227778	0.236111	0.313725	0.227654	0.240031	0.279146	0.201252	0.21059	0.239198	0.623025	0.608314	0.556132	0.376975	0.391686	0.443868	0.0377882	0.0403867	0.0693383	1	0.741	0.272
rs10533245	0.416667	0.402778	0.436275	0.583333	0.597222	0.563725	0.5	0.458333	0.460784	0.487465	0.482772	0.494301	0.367959	0.365369	0.370906	0.388889	0.375675	0.365821	0.611111	0.624325	0.634179	0.1875	0.153571	0.155431	0.772	0.582	0.531
rs61044006	0.908333	0.885417	0.857843	0.0916667	0.114583	0.142157	0.172222	0.215278	0.245098	0.166992	0.203615	0.245098	0.152662	0.182322	0.214154	0.705741	0.651331	0.601115	0.294259	0.348669	0.398885	0.0226601	0.0340571	0.0432916	1	0.7	1
rs3842715	0.433333	0.444444	0.446078	0.566667	0.555556	0.553922	0.544444	0.472222	0.5	0.492479	0.495548	0.496619	0.370516	0.371895	0.372076	0.409074	0.368441	0.380815	0.590926	0.631559	0.619185	0.229435	0.16433	0.1875	0.153	0.613	1
rs5868949	0.394444	0.347222	0.397059	0.605556	0.652778	0.602941	0.455556	0.486111	0.558824	0.479047	0.454897	0.481165	0.36361	0.350569	0.364179	0.378025	0.415027	0.430796	0.621975	0.584973	0.569204	0.151483	0.175634	0.244351	0.534	0.477	0.149
rs3835409	0.613889	0.569444	0.607843	0.386111	0.430556	0.392157	0.472222	0.472222	0.45098	0.475379	0.492063	0.479088	0.361693	0.370131	0.363099	0.38821	0.371914	0.377355	0.61179	0.628086	0.622645	0.16433	0.16433	0.148089	1	0.733	0.674
rs2307840	0.780556	0.760417	0.79902	0.219444	0.239583	0.20098	0.394444	0.354167	0.264706	0.343531	0.365636	0.322757	0.283898	0.297985	0.269598	0.496358	0.469618	0.519223	0.503642	0.530382	0.480777	0.110578	0.088375	0.0500133	0.049	0.789	0.1
rs138324	0.908333	0.9375	0.946078	0.0916667	0.0625	0.0539216	0.172222	0.0972222	0.107843	0.166992	0.117596	0.102531	0.152662	0.110321	0.0968232	0.705741	0.799769	0.807574	0.294259	0.200231	0.192426	0.0226601	0.00795424	0.00963355	1	0.097	1
rs5840834	0.313889	0.243056	0.328431	0.686111	0.756944	0.671569	0.438889	0.333333	0.441176	0.431925	0.369241	0.443301	0.337963	0.300262	0.343831	0.419321	0.465374	0.40965	0.580679	0.534626	0.59035	0.139389	0.0781893	0.141006	0.871	0.261	1
rs35794676	0.441667	0.392361	0.431373	0.558333	0.607639	0.568627	0.45	0.520833	0.529412	0.494568	0.478489	0.492997	0.371574	0.363145	0.370246	0.360556	0.40924	0.400423	0.639444	0.59076	0.599577	0.147369	0.206389	0.214558	0.25	0.268	0.546
rs3044252	0.0916667	0.0694444	0.0882353	0.908333	0.930556	0.911765	0.172222	0.111111	0.156863	0.166992	0.129694	0.161692	0.152662	0.120892	0.147955	0.705741	0.778164	0.719146	0.294259	0.221836	0.280854	0.0226601	0.010178	0.0191183	1	0.12	0.534
rs5896844	0.00555556	0.0138889	0.00980392	0.994444	0.986111	0.990196	0.0111111	0.0277778	0.0196078	0.0110802	0.0274874	0.0195113	0.0109883	0.0270168	0.0192271	0.978025	0.945988	0.961553	0.0219753	0.0540123	0.0384468	0.000120774	0.000731086	0.000369976	1	1	1
rs71960622	0.3	0.298611	0.338235	0.7	0.701389	0.661765	0.4	0.388889	0.362745	0.42117	0.420345	0.44987	0.3318	0.331153	0.347463	0.42	0.419078	0.386967	0.58	0.580922	0.613033	0.11392	0.107306	0.0928171	0.584	0.415	0.069
rs3840794	0.777778	0.815972	0.759804	0.222222	0.184028	0.240196	0.355556	0.256944	0.362745	0.346642	0.30137	0.366802	0.285932	0.255226	0.29839	0.488395	0.541763	0.469627	0.511605	0.458237	0.530373	0.0890841	0.0472882	0.0928171	0.803	0.083	1
rs3033760	0.772222	0.736111	0.691176	0.227778	0.263889	0.308824	0.366667	0.375	0.401961	0.35277	0.389857	0.429006	0.289912	0.313036	0.33578	0.48321	0.447434	0.413495	0.51679	0.552566	0.586505	0.0948979	0.0994263	0.115117	0.656	0.669	0.668
																			CPD:0.9999999999999999	CPD:0.9999999999999999	CPD:0.9999999999999999	CPE:0.995212	CPE:0.996221	CPE:0.996688
Note：DIP+: Insertion allele frequency; DIP-: Deletion allele frequency; Ho: observed heterozygosity; He: expected heterozygosity; PIC: polymorphism information content; MP: match probability; PD: power of discrimination; PE: probability of exclusion; Ho: observed heterozygosity; He: expected heterozygosity; pHW: p value of Hardy-Weinberg equilibrium test; GNT: Ganan Tibetan; QHT: Qinghai Tibetan;…

## Sheet: Table S4
Table S4. The linkage disequilibrium testing (P value) for all pairs of the 56 AIM-InDels in the Ganan Tibetan group.
Loci	rs34477782	rs4647655	rs35323999	rs66715534	rs2067350	rs141022607	rs3831885	rs33948716	rs34891898	rs3988320	rs3032990	rs4147539	rs10555216	rs3029066	rs3045215	rs10560368	rs56038358	rs76533131	rs3028822	rs11273905	rs146391383	rs16432	rs34024438	rs5891435	rs10580743	rs10538061	rs35434967	rs5860664	rs34618829	rs34383321	rs66471060	rs67853165	rs57406754	rs68108181	rs35171885	rs67185986	rs3840222	rs148177611	rs34530228	rs71997819	rs10534050	rs10569275	rs10533245	rs61044006	rs3842715	rs5868949	rs3835409	rs2307840	rs138324
rs3033760	0.948588	0.113778	0.2883	0.764669	0.809709	0.10373	0.0311401	0.75646	0.294434	0.5042	0.332262	0.60146	0.496923	0.891324	0.130676	0.913976	0.511372	0.714781	0.639265	0.388594	0.824663	0.0204148	0.304132	0.0981189	0.0819148	0.0397836	0.441638	0.545573	0.739728	0.937348	0.982453	0.465192	0.487403	0.552717	0.191367	0.135883	0.864696	0.90271	0.405861	0.913715	0.15968	0.233727	0.618265	0.196545	0.178428	0.301492	0.213858	0.635728	0.756924
rs3840794	0.187977	0.718839	0.272344	0.917648	0.54651	0.796452	0.400758	0.980173	0.7208	0.805014	0.377299	0.943638	0.290234	0.0285479	0.672868	0.190701	0.842005	0.755398	0.811629	0.230127	0.728781	0.5681	0.160139	0.822415	0.790209	0.338136	0.857755	0.449196	0.0295736	0.722161	0.160941	0.528282	0.499464	0.586983	0.371531	0.323568	0.393435	0.962439	0.406414	0.277775	0.545515	0.763835	0.900695	0.592966	0.745939	0.105856	0.481201	0.652273	0.454243
rs71960622	0.639247	0.973435	0.905243	0.956778	0.0269329	0.853724	0.136037	0.557751	0.489137	0.277066	0.52997	0.182182	0.00920226	0.0941702	0.145857	0.66337	0.236364	0.191437	0.0429982	0.892779	0.662688	0.449695	0.0296888	0.542123	0.00425397	0.193319	0.672468	0.97363	0.946514	0.936336	0.705495	0.261063	0.915427	0.685757	0.751015	0.291707	0.690909	0.604201	0.00598083	0.0424016	0.949471	0.256842	0.190826	0.82264	0.434678	0.774821	0.473562	0.933564	0.0436587
rs5896844	0.826084	0.656408	0.216987	0.0050966	0.504959	0.94832	0.616895	0.371849	0.346049	0.88067	0.108781	0.183897	0.749032	0.449308	0.301285	0.11596	0.440491	0.763118	0.926518	0.0628971	0.00166807	0.475095	0.459236	0.074718	0.941379	0.682407	0.427965	0.834309	0.257608	0.318818	0.180353	0.576976	0.390513	0.0430635	0.000357481	0.98357	0.345389	0.677011	0.992488	0.445963	0.569962	0.0271691	0.0846007	0.261464	0.77443	0.561182	0.111397	0.871946	0.261464
rs3044252	0.643337	0.403504	0.876132	0.382113	0.150533	0.629214	0.82264	0.500754	0.0976226	0.86826	0.956398	0.040041	0.547716	0.766754	0.906338	0.454941	0.676216	0.116442	0.946461	0.360197	0.630522	0.461817	0.276013	0.697153	0.0328836	0.947332	0.641094	0.826887	0.911648	0.319068	0.831562	0.381692	0.692689	0.862252	0.36167	0.692385	0.51075	0.513597	0.833903	0.59771	0.455176	0.588854	0.343838	0.0671657	0.0637495	0.289031	0.503467	0.867679	0.981513
rs35794676	0.772635	0.262299	0.361799	0.649794	0.720469	0.064208	0.49963	0.668885	0.880694	0.122577	0.197972	0.626497	0.444289	0.481531	0.341049	0.142544	0.955979	0.271346	0.0202201	0.178494	0.339699	0.666128	0.51998	0.0285881	0.0293573	0.752602	0.0411389	0.491086	0.90328	0.552629	0.149078	0.952254	0.427487	0.227055	0.489513	0.713655	0.787087	0.474355	0.31802	0.756679	0.523134	0.745565	0.505128	0.0247142	0.781883	0.284628	0.974501	0.882456	0.770415
rs5840834	0.132678	0.512417	0.0497491	0.937552	0.501629	0.656894	0.620226	0.0420898	0.277623	0.132542	0.134813	0.453265	0.0839559	0.669382	0.250981	0.536573	0.332833	0.947412	0.32895	0.39581	0.569521	0.630685	0.0392905	0.127453	0.307827	0.642783	0.354078	0.327983	0.0662257	0.48488	0.0530626	0.719002	0.253937	0.882483	0.505697	0.969537	0.361284	0.459992	0.441712	0.557171	0.810485	0.3981	0.140507	0.102163	0.379922	0.404108	0.902256	0.608953	0.935436
rs138324	0.888669	0.775966	0.186556	0.0694854	0.23949	0.898892	0.0823581	0.978514	0.625121	0.00646035	0.381692	0.926746	0.0242359	0.276764	0.0253838	0.674514	0.874132	0.0564567	0.946461	0.841701	0.630522	0.408222	0.00876661	0.0120085	0.686481	0.102562	0.139889	0.742879	0.657158	0.0997748	0.831562	0.189461	0.0251222	0.197427	0.557003	0.064469	0.0586509	0.205633	0.283052	0.363264	0.177174	0.186188	0.343838	0.981513	0.465185	0.425231	0.889294	0.385666
rs2307840	0.403346	0.375952	0.885171	0.012603	0.673571	0.453394	0.148475	0.543424	0.556544	0.689668	0.550878	0.232892	0.738759	0.606692	0.401193	0.921366	0.614651	0.943279	0.29187	0.0162475	0.310744	0.743098	0.63626	0.412133	0.538722	0.538331	0.787402	0.744929	0.315309	0.437399	0.236898	0.302906	0.418347	0.744642	0.613563	0.735134	0.713706	0.991923	0.0325892	0.644182	0.827705	0.855234	0.401916	0.609134	0.759273	0.026844	0.316903
rs3835409	0.469014	0.392188	0.0892319	0.892909	0.37539	0.175668	0.879166	0.970858	0.51639	0.454723	0.0176334	0.142412	0.251223	0.150719	0.841376	0.534999	0.953268	0.0871193	0.870392	0.352506	0.666408	0.96276	0.518168	0.815688	0.982171	0.774036	0.358407	0.390795	0.854981	0.873714	0.813148	0.641094	0.576312	0.26513	0.582549	0.827838	0.0147947	0.0565575	0.132775	0.20577	0.229787	0.329336	0.332254	0.139599	0.119524	0.958021
rs5868949	0.663047	0.529789	0.0676586	0.792773	0.429082	0.736615	0.648678	0.814797	0.825234	0.301172	0.362981	0.659659	0.543995	0.0565386	0.000143735	0.184788	0.908951	0.913585	0.251539	0.442765	0.724533	0.495163	0.429717	0.159104	0.176404	0.894957	0.680833	0.901276	0.0307014	0.998339	0.50199	0.341579	0.0389602	0.996261	0.879811	0.0621146	0.191666	0.362343	0.28375	0.125652	0.0802993	0.670096	0.474039	0.993009	0.865045
rs3842715	0.0292576	0.85868	0.392391	0.913466	0.204982	0.90193	0.0773596	0.472594	0.953919	0.622045	0.920807	0.158024	0.28011	0.472042	0.799831	0.115587	0.552805	0.140655	0.69784	0.743997	0.609914	0.137781	0.981598	0.0236768	0.0867916	0.551935	0.706365	0.288939	0.22605	0.364112	0.736287	0.790922	0.500136	0.810034	0.843888	0.53105	0.343769	0.488366	0.49224	0.024417	0.726772	0.376617	0.622864	0.196312
rs61044006	0.888669	0.266663	0.876132	0.382113	0.694994	0.178028	0.955312	0.535627	0.22873	0.147055	0.956398	0.407977	0.85925	0.921238	0.504944	0.454941	0.874132	0.370966	0.808176	0.937066	0.630522	0.045588	0.42145	0.887463	0.686481	0.527216	0.484392	0.826887	0.657158	0.319068	0.757933	0.742879	0.629072	0.197427	0.335964	0.692385	0.805197	0.513597	0.314014	0.814024	0.203766	0.809598	0.343838
rs10533245	0.413945	0.00451922	0.362988	0.513152	0.878755	0.0801164	0.870111	0.825835	0.330215	0.179363	0.0255135	0.591571	0.528022	0.563919	0.194627	0.0238268	0.800937	0.622315	0.695133	0.400749	0.482825	0.119194	0.389464	0.502202	0.312712	0.474025	0.650241	0.0106918	0.871392	0.67621	0.122274	0.749668	0.200069	0.772343	0.343117	0.00832303	1	0.404309	0.288185	0.194068	0.193644	0.0204358
rs10569275	0.527068	0.158187	0.429052	0.601154	0.286801	0.758773	0.549546	0.418018	0.509396	0.476931	0.723789	0.673008	0.900369	0.0551998	0.539508	0.334991	0.535771	0.565954	0.0812504	0.725496	0.488454	0.46303	0.82334	0.400824	0.638394	0.78881	0.878521	0.0722202	0.98756	0.897829	0.726254	0.207689	0.801869	0.283382	0.344837	0.606504	0.835283	0.671173	0.368099	0.380327	0.629554
rs10534050	0.579526	0.41511	0.0615637	0.639177	0.160292	0.446327	0.228572	0.195526	0.751469	0.37538	0.804665	0.876067	0.0714884	0.162213	0.807281	0.519231	0.701932	0.560412	0.481494	0.0331833	0.708437	0.415792	0.972107	0.912391	0.240497	0.0688324	0.725251	0.599205	0.030423	0.908313	0.577423	0.577897	0.31661	0.268204	0.529462	0.543734	0.149589	0.229968	0.528864	0.543495
rs71997819	0.655494	0.00687886	0.097122	0.105842	0.693242	0.839757	0.0823124	0.283951	0.594049	0.043834	0.435352	0.0942606	0.760379	0.807107	0.549156	0.0802279	0.713265	0.0511868	0.147878	0.909698	0.947389	0.473691	0.163736	0.957422	0.646367	0.502469	0.267636	0.241961	0.353113	0.137617	0.930716	0.0548373	0.812693	0.458509	0.997264	0.0588055	0.136564	0.928591	0.340437
rs34530228	0.597229	0.956699	0.914099	0.108823	0.627935	0.0483214	0.517054	0.52332	0.265472	0.202381	0.171862	0.0734086	0.149559	0.326643	0.193631	0.699093	0.866323	0.180828	0.805087	0.460118	0.699263	0.876372	0.223163	0.329926	0.14157	0.441364	0.178708	0.193083	0.236834	0.42886	0.292021	0.735756	0.699394	0.496885	0.843547	0.162267	0.103582	0.0518098
rs148177611	0.301109	0.890646	0.62309	0.968502	0.564814	0.560509	0.401322	0.07135	0.817334	0.39094	0.791072	0.97846	0.240561	0.295891	0.344956	0.984666	0.878993	0.200915	0.330123	0.276404	0.396719	0.926863	0.196793	0.987566	0.858881	0.2582	0.244577	0.613029	0.00619793	0.891986	0.439828	0.923255	0.958862	0.498441	0.149267	0.221165	0.91349
rs3840222	0.422389	0.732371	0.221536	0.176491	0.0636342	0.588543	0.920816	0.0447973	0.253638	0.362201	0.109538	0.663625	0.612596	0.0353154	0.577819	0.450462	0.720608	0.119445	0.349972	0.692491	0.200598	0.579249	0.417902	0.706507	0.837905	0.763172	0.89038	0.560622	0.767804	0.0892966	0.781623	0.0416787	0.755357	0.644311	0.946981	0.344519
rs67185986	0.591578	0.355271	0.866068	0.430301	0.749897	0.0104979	0.829937	0.288957	0.0345517	0.136325	0.939258	0.889592	0.441247	0.756512	0.491558	0.577654	0.121014	0.625416	0.262152	0.635372	0.667585	0.762819	0.0815087	0.315053	0.658477	0.154517	0.924512	0.797039	0.0836026	0.0529464	0.717736	0.939258	0.377594	0.0671038	0.0243849
rs35171885	0.811813	0.0858308	0.220394	0.213213	0.230856	0.121489	0.193798	0.87307	0.964119	0.638127	0.0231921	0.141324	0.0714	0.631315	0.708668	0.119736	0.833915	0.518073	0.57935	0.672082	0.153693	0.749297	0.924384	0.46846	0.290402	0.223889	0.0716037	0.723484	0.316213	0.169302	0.538131	0.0313722	0.425313	0.26437
rs68108181	0.537721	0.662122	0.68	0.866734	0.726703	0.913413	0.187249	0.954052	0.158941	0.761624	0.0304686	0.394017	0.896927	0.341149	0.812086	0.721925	0.611199	0.772647	0.082734	0.0617471	0.0517116	0.620896	0.197965	0.475028	0.950816	0.186041	0.723923	0.00745761	0.0852383	0.892267	0.206592	0.976671	0.234053
rs57406754	0.193864	0.142341	0.728427	0.301404	0.804383	0.784933	0.943559	0.423941	0.780601	0.727741	0.78232	0.713003	0.135053	0.416817	0.333939	0.579107	0.736425	0.923545	0.0206958	0.516722	0.969704	0.539926	0.944901	0.309221	0.610089	0.862752	0.555893	0.944931	0.888514	0.429901	0.224472	0.53416
rs67853165	0.959472	0.340562	0.0247392	0.751041	0.354896	0.631451	0.074263	0.611191	0.248964	0.085984	0.897355	0.0508904	0.567671	0.0196506	0.422551	0.0191737	0.376982	0.00676043	0.44985	0.758955	0.320689	0.0291201	0.964191	0.770158	0.048519	0.39749	0.783329	0.651619	0.793467	0.550186	0.727665
rs66471060	0.092886	0.39082	0.432258	0.478018	0.447861	0.163066	0.721153	0.0612368	0.590561	0.575272	0.154546	0.805012	0.273686	0.955687	0.461029	0.00567878	0.954821	0.619561	0.508666	0.115895	0.0868981	0.129433	0.999289	0.430299	0.226349	0.439802	0.953574	0.0395258	0.479732	0.612623
rs34383321	0.380235	0.43111	0.257482	0.745359	0.277162	0.908679	0.699446	0.933711	0.366456	0.469513	0.323572	0.355152	0.524762	0.724584	0.0577465	0.739138	0.0692668	0.503042	0.617459	0.909514	0.457638	0.409614	0.423004	0.17466	0.815857	0.183708	0.416709	0.90694	0.673195
rs34618829	0.387743	0.65229	0.66564	0.667734	0.531414	0.394311	0.946514	0.948585	0.278246	0.238555	0.818803	0.659746	0.693942	0.236542	0.301634	0.353843	0.679045	0.808392	0.612098	0.476639	0.494111	0.341556	0.927402	0.718842	0.704193	0.182509	0.744769	0.694528
rs5860664	0.939241	0.398249	0.485888	0.459124	0.0207316	0.857245	0.894809	1	0.554859	0.383693	0.438917	0.744878	0.92682	0.483999	0.557822	0.536769	0.891886	0.380892	0.68753	0.48993	0.523223	0.782108	0.0743274	0.125058	0.358425	0.688575	0.521114
rs35434967	0.312026	0.0693611	0.912384	0.2928	0.0486083	0.932096	0.962534	0.856675	0.101359	0.578102	0.335827	0.328962	0.552121	0.740246	0.404926	0.181881	0.134419	0.113009	0.00204937	0.791203	0.512346	0.256202	0.94913	0.976341	0.884706	0.466763
rs10538061	0.427333	0.251074	0.965356	0.628586	0.558219	0.449952	0.398449	0.956265	0.617152	0.566584	0.608566	0.207462	0.095306	0.717052	0.29425	0.895736	0.738154	0.299238	0.48623	0.818966	0.170313	0.325162	0.067727	0.609009	0.165899
rs10580743	0.485981	0.639566	0.638675	0.132135	0.143317	0.612925	0.916704	0.893371	0.98817	0.43996	0.540375	0.401527	0.371687	0.325024	0.0122457	0.243125	0.315653	0.866562	0.807051	0.320228	0.0668309	0.795419	0.924554	0.00574076
rs5891435	0.846815	0.492215	0.841157	0.693957	0.318406	0.984522	0.982935	0.00426508	0.120866	0.691948	0.98335	0.542994	0.301388	1	0.0175361	0.8973	0.262127	0.447068	0.675947	0.71231	0.990845	0.162432	0.418053
rs34024438	0.327434	0.48445	0.447519	0.546724	0.893283	0.474792	0.322504	0.0723567	0.827637	0.52336	0.770424	0.111449	0.540702	0.85505	0.627138	0.886926	0.950496	0.936474	0.58353	0.693738	0.341916	0.890482
rs16432	0.718754	0.655366	0.559683	0.738531	0.797095	0.858297	0.412833	0.217308	0.250659	0.00612086	0.723789	0.231241	0.987393	0.453105	0.345059	0.408713	0.618622	0.033168	0.759372	0.639356	0.488454
rs146391383	0.0883086	0.867577	0.551152	0.641794	0.497622	0.468259	0.942044	0.23484	0.864955	0.749487	0.943452	0.360468	0.515113	1	0.27771	0.533499	0.5012	0.965064	0.429071	0.595928
rs11273905	0.633351	0.722489	0.294868	0.538284	0.733433	0.628454	0.883905	0.725668	0.52985	0.75823	0.25899	0.271514	0.974411	0.5131	0.860633	0.232983	0.138651	0.174839	0.255161
rs3028822	0.978934	0.00766412	0.574484	0.948217	0.884177	0.39232	0.198202	0.661183	0.414737	0.580773	0.479621	0.543162	0.55838	0.551763	0.196687	0.197049	0.0812942	0.789332
rs76533131	0.206591	0.909484	0.139889	0.0806587	0.505105	0.426004	0.347766	0.798677	0.0430919	0.525197	0.604607	0.123441	0.266038	0.0975846	0.682157	0.753608	0.196908
rs56038358	0.0676927	0.959048	0.571422	0.878234	0.0422883	0.0520623	0.577367	0.959951	0.161565	0.466456	0.024919	0.529648	0.503293	0.853739	0.751341	0.03356
rs10560368	0.0161578	0.676661	0.872666	0.239476	0.00188988	0.93802	0.82258	0.785173	0.303274	0.926749	0.455429	0.823055	0.969953	0.0809082	0.473397
rs3045215	0.440369	0.572389	0.67361	0.889386	0.0898961	0.785308	0.0125024	0.353989	0.691598	0.164032	0.975392	0.183069	0.606642	0.342966
rs3029066	0.129441	0.556821	0.115189	0.923817	0.73792	0.74495	0.473163	0.534883	0.878751	0.115176	0.243422	0.0498146	0.542509
rs10555216	0.478006	0.159496	0.998778	0.355255	0.902919	0.156119	0.225009	0.523196	0.998225	0.116655	0.728611	0.540489
rs4147539	0.819745	0.653265	0.640808	0.614347	0.60406	0.523089	0.102991	0.803097	0.328462	0.0991767	0.347194
rs3032990	0.0194111	0.0997255	0.215394	0.204416	0.643674	0.337372	0.596885	0.656444	0.464725	0.26118
rs3988320	0.733364	0.609447	0.893006	0.645114	0.694816	0.883369	0.0829326	0.056235	0.123985
rs34891898	0.531439	0.536255	0.6156	0.131077	0.89306	0.685363	0.751227	0.0317984
rs33948716	0.335185	0.364443	0.191436	0.220866	0.879261	0.225899	0.744683
rs3831885	0.886109	0.0481716	0.936746	0.116019	0.874429	0.499029
rs141022607	0.990578	0.864106	0.906889	0.290588	0.886027
rs2067350	0.627042	0.917522	0.179624	0.899413
rs66715534	0.447096	0.0169265	0.744945
rs35323999	0.346348	0.192464
rs4647655	0.20362
rs34477782
*Bonferroni corrected p = 0.05/(56×55/2) = 3.24675E-05
[truncated: 7 more columns]

## Sheet: Table S5
Table S5. The linkage disequilibrium testing (P value) for all pairs of the 56 AIM-InDels in the Qinghai Tibetan group.
Loci	rs34477782	rs4647655	rs35323999	rs66715534	rs2067350	rs141022607	rs3831885	rs33948716	rs34891898	rs3988320	rs3032990	rs4147539	rs10555216	rs3029066	rs3045215	rs10560368	rs56038358	rs76533131	rs3028822	rs11273905	rs146391383	rs16432	rs34024438	rs5891435	rs10580743	rs10538061	rs35434967	rs5860664	rs34618829	rs34383321	rs66471060	rs67853165	rs57406754	rs68108181	rs35171885	rs67185986	rs3840222	rs148177611	rs34530228	rs71997819	rs10534050	rs10569275	rs10533245	rs61044006	rs3842715	rs5868949	rs3835409	rs2307840	rs138324
rs3033760	0.0524232	0.183581	0.21747	0.0628904	0.75095	0.204394	0.562865	0.135388	0.642619	0.518416	0.0939734	0.548727	0.126029	0.12468	0.255834	0.330443	0.873703	0.902862	0.885162	0.642428	0.655396	0.558041	0.659669	0.745318	0.352086	0.663658	0.364673	0.277053	0.414265	0.0722081	0.323589	0.761058	0.707027	0.270719	0.503373	0.887771	0.0698228	0.583616	0.416184	0.519848	0.952532	0.102727	0.742024	0.900161	0.515102	0.573439	0.412683	0.900308	0.859157
rs3840794	0.963505	0.852467	0.320113	0.298048	0.475139	0.915914	0.552612	0.57506	0.718135	0.364445	0.540457	0.248787	0.755565	0.155085	0.058211	0.00150827	0.749527	0.276179	0.799631	0.234476	0.557826	0.936884	0.347582	0.984561	0.940842	0.520775	0.734641	0.835595	0.365533	0.99527	0.375579	0.159613	0.835592	0.0276585	0.332901	0.835903	0.510362	0.390047	0.746034	0.435831	0.318344	0.28242	0.589498	0.0937998	0.33307	0.793462	0.0117556	0.577908	0.0308519
rs71960622	0.829309	0.473978	0.224253	0.502248	0.929011	0.105925	0.0935032	0.585197	0.217583	0.959777	0.866751	0.0372875	0.72576	0.681575	0.69107	0.892262	0.0480356	0.862457	0.32172	0.782117	0.506902	0.0716147	0.728376	0.927353	0.045627	0.261094	0.0913456	0.237122	0.144073	0.795364	0.663529	0.00354966	0.950068	0.75243	0.821066	0.214922	0.749995	0.324361	0.674515	0.624213	0.463965	0.0404026	0.514252	0.348272	0.657951	0.601578	0.114214	0.167502	0.207867
rs5896844	0.513804	0.595586	0.458019	0.0756888	0.519961	0.30029	0.288245	0.00949149	0.761902	0.577955	0.461318	0.96518	0.300893	0.341341	0.268925	0.825189	0.335179	0.637726	0.780538	0.916078	0.622753	0.258486	0.850264	0.91542	0.552465	0.0141994	0.602439	0.647573	0.818511	0.932588	0.777242	0.950762	0.0691033	0.823025	0.293822	0.876373	0.841589	0.672336	0.904696	0.160477	0.81835	0.359803	0.873864	0.286922	0.0710684	0.543054	0.692791	0.944953	0.493578
rs3044252	0.532957	0.4048	0.359845	0.975736	0.676255	0.493181	0.689939	0.35583	0.516664	0.0304471	0.546061	0.210561	0.734874	0.0805455	0.567887	0.298313	0.970083	0.0266041	0.905062	0.821557	0.292361	0.053009	0.571607	0.669121	0.938308	0.167218	0.974588	0.24377	0.426766	0.42567	0.787034	0.0765539	0.252072	0.0276628	0.091371	0.739154	0.266045	0.856328	0.910223	0.746316	0.694129	0.259738	0.376994	0.0280645	0.0806466	0.479768	0.709847	0.203747	0.142825
rs35794676	0.326245	0.274054	0.0673703	0.932816	0.492941	0.869219	0.654163	0.39677	0.976672	0.948208	0.919385	0.684607	0.187279	0.714287	0.608764	0.730223	0.965088	0.702261	0.519727	0.950677	0.0395588	0.525376	0.316312	0.678011	0.944705	0.634417	0.561327	0.416234	0.0956914	0.283574	0.631414	0.714116	0.101759	0.711293	0.449318	0.634052	0.181728	0.85332	0.927319	0.771894	0.885957	0.678436	0.154846	0.748657	0.326997	0.621483	0.557086	0.55471	0.965898
rs5840834	0.332483	0.148905	0.479785	0.221046	0.7087	0.980542	0.639273	0.472899	0.464639	0.154055	0.997825	0.834317	0.664698	0.759552	0.696528	0.0553091	0.820488	0.669484	0.00102564	0.232993	0.524071	0.028164	0.448528	0.989027	0.938677	0.49318	0.349915	0.973307	0.419252	0.436712	0.711982	0.476648	0.364294	0.14356	0.291651	0.572688	0.897032	0.476445	0.0557034	0.234688	0.512901	0.678096	0.629006	0.555706	0.290523	0.492486	0.384435	0.329742	0.53485
rs138324	0.920113	0.0452939	0.930537	0.201642	0.0892786	0.0240472	0.828686	0.62365	0.700233	0.884781	0.377445	0.337629	0.776766	0.667896	0.402391	0.731568	1	0.117088	0.577969	0.527874	0.325929	0.451976	0.834116	0.766541	0.796498	0.439436	0.0533975	0.720948	0.16926	0.398362	0.177932	0.901866	0.653707	0.264206	0.0038599	0.75607	0.505955	0.778314	0.885935	0.13129	0.759804	0.647567	0.634428	0.0119694	1	0.602722	0.635975	0.182602
rs2307840	0.753861	0.00808668	0.433968	0.616511	0.976659	0.149522	0.269483	0.890665	0.898481	0.444371	0.060413	0.591775	0.72229	0.799931	0.672843	0.167921	0.480341	0.296896	0.955254	0.432345	0.0597858	0.595435	0.0825363	0.735414	0.351807	0.621423	0.579253	0.92665	0.265603	0.746192	0.60199	0.0884426	0.417777	0.804347	0.306419	0.43349	0.243119	0.551025	0.502656	0.777454	0.405109	0.00272851	0.785815	0.380315	0.486799	0.517367	0.399031
rs3835409	0.242384	0.237046	0.552807	0.755717	0.642672	0.0299993	0.38754	0.964868	0.0853896	0.81055	0.395956	0.679992	0.244417	0.346806	0.338252	0.386851	0.871678	0.587412	0.607477	0.957392	0.335206	0.60249	0.632245	0.902599	0.862947	0.297867	0.345575	0.974422	0.262664	0.784916	0.29454	0.27318	0.951208	0.256816	0.252517	0.985698	0.747137	0.626007	0.257925	0.533941	0.368233	0.291335	0.52201	0.337385	0.111475	0.703614
rs5868949	0.808912	0.559996	0.129627	0.81493	0.220386	0.905026	0.688465	0.21552	0.243744	0.0476975	0.744902	0.748351	0.507251	0.488762	0.0738974	0.0117751	0.131103	0.28284	0.480147	0.919173	0.803099	1	0.165327	0.147623	0.159341	0.870099	0.92488	0.860068	0.945211	0.668123	0.0285628	0.649968	0.551698	0.532983	0.735415	0.937154	0.205439	0.914645	0.589138	0.476882	0.815911	0.400218	0.793708	0.390531	0.381531
rs3842715	0.0658503	0.517017	0.298711	0.896481	0.543118	0.714049	0.0621364	0.031562	0.61399	0.7734	0.123142	0.347588	0.0392489	0.00824825	0.820517	0.839734	0.27003	0.195868	0.798644	0.263058	0.573408	0.120684	0.387454	0.330847	0.162925	0.636444	0.453577	0.688895	0.633015	0.656078	0.17543	0.954913	0.512783	0.069154	0.466997	0.0810064	0.714376	0.332985	0.482926	0.862665	0.0925165	0.564321	0.985504	0.859291
rs61044006	0.541991	0.264568	0.513577	0.345729	0.382557	0.242048	0.184195	0.3052	0.405312	0.141964	0.395403	0.0372424	0.209719	0.196583	0.568339	0.63255	0.0228516	0.625897	0.69406	0.408148	0.487346	0.456591	0.845041	0.909274	0.385461	0.155249	0.599385	0.455426	0.040969	0.684717	0.820143	0.112593	0.514619	0.681452	0.012159	0.272136	0.33738	0.720144	0.276335	0.737387	0.243098	0.219373	0.910773
rs10533245	0.684028	0.346159	0.537569	0.420235	0.384454	0.383198	0.530527	0.140799	0.623415	0.483899	0.575218	0.178898	0.621941	0.792607	0.401777	0.282889	0.417171	0.445399	0.302042	0.479266	0.459112	0.600827	0.149221	0.373422	0.16353	0.455068	0.822787	0.558962	0.232923	0.147287	0.781696	0.0501656	0.0793859	0.1332	0.507057	0.296266	0.963094	0.203043	0.846148	0.802633	0.831572	0.507637
rs10569275	0.401797	0.905961	0.704737	0.635197	0.728992	0.361923	0.67472	0.898451	0.985326	0.00633803	0.279173	0.884124	0.839002	0.105419	0.979692	0.104732	0.837764	0.00166545	0.456777	0.545102	0.565388	0.00254394	0.0321184	0.722905	0.292773	0.666547	0.345132	0.0775476	0.988887	0.631157	0.873002	0.00505067	0.503975	0.940477	0.66303	0.677768	0.00760646	0.572194	0.298656	0.856981	0.125139
rs10534050	0.63763	0.937026	0.953363	0.703385	0.420026	0.613825	0.399763	0.687411	0.530446	0.0104597	0.516619	0.178582	0.369821	0.651024	0.38526	0.138989	0.264817	0.528138	0.708946	0.977475	0.410023	0.130061	0.67337	0.0825847	0.808603	0.862724	0.841959	0.894084	0.88887	0.100336	0.620139	0.868585	0.311337	0.54899	0.969679	0.602332	0.108151	0.257105	0.974407	0.717658
rs71997819	0.189305	0.343615	0.156831	0.67078	0.849681	0.192019	0.16181	0.306269	0.353397	0.64219	0.878844	0.858178	0.923672	0.0945151	0.674385	0.834723	0.825326	0.299317	0.860716	0.962949	0.141126	0.721984	0.372576	0.846205	0.430163	0.207736	0.690383	0.0829925	0.347582	0.182935	0.939913	0.134347	0.620459	0.778174	0.598124	0.844655	0.488775	0.142935	0.624054
rs34530228	0.139726	0.776256	0.0311168	0.424322	0.474826	0.958039	0.331903	0.955898	0.554793	0.268453	0.0131391	0.221477	0.30569	0.290566	0.0689828	0.938518	0.787745	0.107072	0.471523	0.0741833	0.655112	0.179707	0.518234	0.532256	0.0498868	0.391811	0.929596	0.447658	0.198278	0.075356	0.792585	0.799144	0.0937158	0.882029	0.5273	0.301972	0.51178	0.882581
rs148177611	0.756724	0.942006	0.095044	0.334986	0.0226862	0.352742	0.349404	0.399772	0.110274	0.742725	0.33671	0.0594605	0.821818	0.519779	0.424024	0.785261	0.828867	0.332985	0.731072	0.855593	0.54394	0.16334	0.938125	0.85447	0.238432	0.426005	0.0217391	0.980439	0.553949	0.601852	0.978582	0.147811	0.181768	0.129155	0.220579	0.701115	0.0843789
rs3840222	0.168807	0.0684564	0.346429	0.481372	0.0131297	0.124304	0.193161	0.398924	0.760314	0.662013	0.425153	0.898754	0.80389	0.531159	0.0347606	0.0941678	0.682853	0.0821345	0.25558	0.87311	0.774286	0.27228	0.0304454	0.646858	0.32774	0.598445	0.828295	0.618345	0.0909833	0.00668764	0.809527	0.0906836	0.156545	0.648165	0.608155	0.716797
rs67185986	0.0792984	0.809688	0.706662	0.420261	0.332049	0.152333	0.100533	0.292322	0.930286	0.350836	0.166114	0.113057	0.59984	0.944483	0.151087	0.19262	0.0387174	0.521539	0.899399	0.094234	0.823365	0.441847	0.440751	0.206745	0.878905	0.265855	0.398604	0.487423	0.109686	0.465849	0.68558	0.977647	0.731682	0.919168	0.633841
rs35171885	0.358341	0.235668	0.848165	0.156486	0.452918	0.685328	0.463229	0.151362	0.979997	0.595782	0.617154	0.119478	0.490251	0.989867	0.219755	0.351245	0.884709	0.37013	0.695089	0.609352	0.967527	0.9255	0.174105	0.906251	0.0352595	0.661467	0.137793	0.185496	0.632533	0.71064	0.532025	0.786523	0.785535	0.817043
rs68108181	0.385271	0.862561	0.920608	0.171539	0.269839	0.667207	0.99436	0.340652	0.133535	0.782434	0.863731	0.237295	0.706084	0.581892	0.290559	0.00194969	0.375696	0.442534	0.855779	0.382666	0.688315	0.712457	0.295212	0.106477	0.53856	0.222174	0.319681	0.994828	0.372768	0.581087	0.803796	0.887882	0.774534
rs57406754	0.49325	0.454291	0.641586	0.562013	0.871333	0.753424	0.481662	0.719258	0.508456	0.106229	0.802964	0.604813	0.997108	0.415837	0.850494	0.884921	0.93345	0.633464	0.561303	0.2116	0.976621	0.544636	0.597116	0.534418	0.350324	0.264937	0.190979	0.345355	0.693642	0.274192	0.645355	0.897559
rs67853165	0.236021	0.873417	0.254278	0.141129	0.371645	0.564196	0.252749	0.612507	0.972299	0.544789	0.373014	0.117682	0.701273	0.355903	0.413901	0.720325	0.548764	0.270246	0.0633584	0.718403	0.929398	0.541504	0.865009	0.64344	0.517879	0.170241	0.289703	0.253492	0.0548806	0.795642	0.90329
rs66471060	0.260434	0.351295	0.131008	0.623016	0.931759	0.14473	0.419363	0.740632	0.451128	0.38565	0.255563	0.0784895	0.591328	0.474594	0.630135	0.921821	0.964515	0.198715	0.446979	0.930709	0.875929	0.430129	0.0404557	0.247904	0.102138	0.664155	0.39259	0.50453	0.25317	0.867806
rs34383321	0.70088	0.965184	0.991407	0.450989	0.392471	0.274873	0.078543	0.603977	0.96206	0.806694	0.0765977	0.171373	0.375718	0.710588	0.685895	0.785261	0.729457	0.561327	0.371525	0.291186	0.504419	0.26479	0.744401	0.904062	0.471468	0.678915	0.839955	0.117757	0.0105325
rs34618829	0.136706	0.706363	0.0136098	0.322205	0.0657883	0.422505	0.887796	0.633531	0.172001	0.874866	0.303799	0.825524	0.98523	0.438334	0.94268	0.0656106	0.455504	0.197323	0.747391	0.728222	0.741971	0.242504	0.670853	0.0306116	0.335383	0.677281	0.553115	0.600549
rs5860664	0.542846	0.19984	0.0350311	0.65942	0.263676	0.585152	0.477791	0.762415	0.491332	0.41042	0.737216	0.260114	0.242937	0.907924	0.549243	0.465489	0.823169	0.428587	0.935635	0.0929805	0.511872	0.947772	0.178277	0.153544	0.50713	0.495973	0.638211
rs35434967	0.835919	0.2051	0.683709	0.362912	0.166686	0.235869	0.17401	0.136907	0.224914	0.446488	0.382917	0.656099	0.239798	0.899277	0.579333	0.810567	0.446888	0.357678	0.250575	0.218529	0.454815	0.806263	0.0541366	0.674835	0.690613	0.844546
rs10538061	0.508151	0.0279679	0.0786984	0.407038	0.40317	0.478367	0.738006	0.153113	0.122371	0.34829	0.805979	0.143604	0.347626	0.898864	0.595444	0.114165	0.187103	0.442428	0.916471	0.500098	0.853083	0.320952	0.308404	0.0052624	0.142061
rs10580743	0.0437253	0.989366	0.160243	0.995729	0.604776	0.649822	0.845944	0.749863	0.500067	0.631738	0.056863	0.0114397	0.176243	0.368385	0.087488	0.310096	0.0284308	0.971702	0.690037	0.872599	0.852989	0.798429	0.898151	0.678546
rs5891435	0.41316	0.817957	0.134766	0.133353	0.47864	0.962776	0.188675	0.798399	0.0342025	0.634736	0.994798	0.568242	0.299842	0.438963	0.735564	0.837371	0.664125	0.122073	0.0940655	0.14116	0.87888	0.234012	0.036304
rs34024438	0.760975	0.0673655	0.0410436	0.724768	0.500151	0.29975	0.288199	0.000993468	0.867506	0.235847	0.270904	0.580376	0.902218	0.243556	0.784947	0.881835	0.334639	0.840185	0.959216	0.898428	0.416432	0.729601
rs16432	0.868527	0.745986	0.0614366	0.241666	0.244886	0.756299	0.720982	0.787193	0.237952	0.231745	0.944696	0.885601	0.639802	0.0854811	0.900016	0.571267	0.248091	0.604944	0.0321447	0.0218974	0.104941
rs146391383	0.0974153	0.0755707	0.0204729	0.262107	0.355905	0.379816	0.876436	0.844702	0.25174	0.651829	0.566092	0.531073	0.541054	0.566954	0.701794	0.113051	0.801487	1	0.841567	0.042757
rs11273905	0.456853	0.887572	0.304078	0.933866	0.426718	0.041604	0.477656	0.271637	0.343919	0.562978	0.518534	0.989295	0.825327	0.718571	0.128303	0.438994	0.0887917	0.543295	0.211215
rs3028822	0.0550743	0.810626	0.414549	0.32632	0.218234	0.878364	0.252292	0.911665	0.487757	0.297475	0.34684	0.859216	0.882061	0.74574	0.733274	0.436689	0.943241	0.898504
rs76533131	0.300816	0.646259	0.764353	0.494564	0.549437	0.300853	0.144697	0.625918	0.622877	0.030813	0.623127	0.1055	0.451935	0.642856	0.19056	0.362795	0.148761
rs56038358	0.719326	0.0187289	0.166595	0.292319	0.595859	0.754424	0.17659	0.288915	0.135658	0.0229195	0.779722	0.166595	0.152534	0.82617	0.311001	0.175546
rs10560368	0.820819	0.0741621	0.843939	0.0195754	0.602046	0.466642	0.855968	0.685803	0.114278	0.230158	0.775836	0.888176	0.0777056	0.621063	0.863506
rs3045215	0.691737	0.187504	0.637768	0.23915	0.134205	0.817825	0.89837	0.625003	0.729287	0.266636	0.813144	0.506066	0.0627801	0.0847983
rs3029066	0.131994	0.116875	0.450694	0.134971	0.856969	0.113	0.520724	0.873762	0.306149	0.0366342	0.491596	0.409596	0.212185
rs10555216	0.0412089	0.523148	0.774356	0.261706	0.504917	0.0382222	0.187021	0.797299	0.152022	0.288915	0.254525	0.67
rs4147539	0.51011	0.155859	0.134879	0.380214	0.859466	0.203774	0.209274	0.295384	0.0838183	0.552222	0.177663
rs3032990	0.273704	0.0445056	0.737635	0.837569	0.788049	0.459338	0.110057	0.236002	0.701097	0.433856
rs3988320	0.2613	0.851474	0.646295	0.714406	0.123794	0.0274031	0.399479	0.983094	0.442709
rs34891898	0.945313	0.238123	0.198071	0.24657	0.219122	0.808721	0.187489	0.529005
rs33948716	0.583723	0.390104	0.542947	0.0659315	0.00598419	0.254362	0.0852954
rs3831885	0.00914529	0.109763	0.434842	0.51489	0.609797	0.55168
rs141022607	0.103586	0.559836	0.810495	0.937784	0.963627
rs2067350	0.0407382	0.756114	0.0112689	0.934869
rs66715534	0.581199	0.741423	0.298183
rs35323999	0.0311577	0.250628
rs4647655	0.452297
rs34477782
*Bonferroni corrected p = 0.05/(56×55/2) = 3.24675E-05
[truncated: 7 more columns]

## Sheet: Table S6
Table S6. The linkage disequilibrium testing (P value) for all pairs of the 56 AIM-InDels in the Tibet Tibetan group.
Loci	rs34477782	rs4647655	rs35323999	rs66715534	rs2067350	rs141022607	rs3831885	rs33948716	rs34891898	rs3988320	rs3032990	rs4147539	rs10555216	rs3029066	rs3045215	rs10560368	rs56038358	rs76533131	rs3028822	rs11273905	rs146391383	rs16432	rs34024438	rs5891435	rs10580743	rs10538061	rs35434967	rs5860664	rs34618829	rs34383321	rs66471060	rs67853165	rs57406754	rs68108181	rs35171885	rs67185986	rs3840222	rs148177611	rs34530228	rs71997819	rs10534050	rs10569275	rs10533245	rs61044006	rs3842715	rs5868949	rs3835409	rs2307840	rs138324
rs3033760	0.625585	0.199637	0.183891	0.65856	0.21701	0.0331975	0.424771	0.354599	0.599648	0.15768	0.859543	0.678003	0.228507	0.137685	0.234157	0.167592	0.0784304	0.0462159	0.81505	0.556486	0.317296	0.855609	0.759085	0.381139	0.526857	0.0219429	0.963742	0.771898	0.586085	0.781562	0.0924476	0.16815	0.421047	0.7537	0.176028	0.142174	0.829904	0.457112	0.888919	0.532373	0.579138	1	0.833918	0.0387687	0.0637923	0.163717	0.478355	0.751056	0.706089
rs3840794	0.960758	0.654701	0.445822	0.141436	0.998073	0.334516	0.110581	0.971932	0.235619	0.604894	0.528011	0.628023	0.441869	0.467899	0.172407	0.261154	0.120091	0.261083	0.9954	0.517145	0.669653	0.472252	0.811609	0.314525	0.363462	0.896301	0.25659	0.972712	0.0980118	0.623825	0.881225	0.890464	0.915673	0.710026	0.910058	0.036955	0.822882	0.588927	0.979401	0.0927601	0.0773023	0.911816	0.864574	0.330955	0.442571	0.589003	0.895727	0.853177	0.0836351
rs71960622	0.355796	0.915281	0.662735	0.235159	0.157405	0.923767	0.182432	0.593406	0.300184	0.698073	0.517819	0.867125	0.26735	0.240695	0.614831	0.366144	0.0520625	0.98961	0.965629	0.114141	0.40844	0.531104	0.682312	0.509243	0.763689	0.33001	0.675429	0.272871	0.831091	0.576076	0.339946	0.110634	0.359158	0.128731	0.126578	0.635019	0.449942	0.981157	0.846978	0.65595	0.0621806	0.0024062	0.736416	0.916136	0.376111	0.699893	0.457435	0.780072	0.806894
rs5896844	0.605751	0.582243	0.656812	0.721038	0.597642	0.313776	0.16175	0.386029	0.319058	0.982483	0.592618	0.294455	0.0132552	0.439008	0.968701	0.104319	0.299127	0.801565	0.0094382	0.0685276	0.803645	7.42599e-05	0.598913	0.283615	0.219749	0.132168	0.225458	0.0940145	0.613043	0.34483	0.208145	0.547207	0.643495	0.715824	0.00191135	0.291788	0.327882	0.803645	0.299127	0.531757	0.100695	0.628336	0.215256	0.409772	0.422846	0.641464	0.11404	0.350181	0.0709571
rs3044252	0.362602	0.983946	0.172193	0.329452	0.603806	0.204755	0.788163	0.7966	0.803958	0.224646	0.545396	0.763681	0.00374203	0.193657	0.825071	0.615876	0.66049	0.439996	0.339574	0.935353	0.033834	0.751218	0.619016	0.947466	0.466819	0.707597	0.910142	0.449976	0.575888	0.63739	0.495842	0.185008	0.910142	0.252135	0.3665	0.243583	0.795949	0.444905	0.459441	0.580185	0.876942	0.620052	0.147703	0.294635	0.983627	0.909594	0.0783862	0.375176	0.10561
rs35794676	0.644523	0.974135	0.245652	0.253578	0.0361917	0.311056	0.183378	0.826499	0.586163	0.974709	0.439759	0.195913	0.422036	0.148987	0.638739	0.207501	0.688836	0.118754	0.305769	0.112111	0.218347	0.609464	0.107228	0.51837	0.522471	0.0931859	0.328346	0.170865	0.00747528	0.674691	0.351952	0.813488	0.623427	0.767976	0.976783	0.391546	0.93255	0.719578	0.582707	0.233939	0.721514	0.68958	0.512425	0.545889	0.599624	0.365105	0.83219	0.418815	0.808684
rs5840834	0.186843	0.692253	0.963008	0.502288	0.320289	0.916259	0.808858	0.316755	0.0706916	0.0667425	0.549217	0.680727	0.355826	0.259463	0.886013	0.704349	0.43964	0.163692	0.264692	0.110606	0.979295	0.602917	0.229561	0.182168	0.919448	0.727617	0.747403	0.435188	0.229561	0.721467	0.836984	0.00911891	0.761385	0.193554	0.762744	0.598893	0.472647	0.391753	0.594394	0.220443	0.577621	0.61336	0.924319	0.750892	0.123203	0.602522	0.0265117	0.150156	0.39371
rs138324	0.714891	0.496124	0.973594	0.38003	0.267508	0.128599	0.343169	0.290892	0.22179	0.760953	0.226981	0.851308	0.384365	0.103995	0.424856	0.64069	0.983901	0.720762	0.169345	0.385776	0.541034	0.623289	0.748208	0.76635	0.291982	0.649308	0.960715	0.799523	0.54763	0.505498	0.352965	0.206011	0.534847	0.549443	0.0452695	0.668061	0.910142	0.201226	0.59283	0.168044	0.520864	0.279309	0.289029	0.571814	0.14555	0.522631	0.0371778	0.180453
rs2307840	0.159388	0.864492	0.828052	0.333673	0.091305	0.370849	0.855185	0.413929	0.200912	0.819753	0.941929	0.827729	0.215944	0.159348	0.526749	0.618947	0.241476	0.110046	0.793666	0.497144	0.250157	0.708671	0.824813	0.638844	0.982561	0.520444	0.920783	0.951582	0.357746	0.113626	0.849141	0.085795	0.988098	0.390072	0.50896	0.5285	0.988637	0.000296666	0.243529	0.443469	0.813167	0.0289401	0.0505852	0.0805453	0.409346	0.886621	0.344742
rs3835409	0.749206	0.551427	0.339098	0.311215	0.331859	0.0434356	0.257142	0.714039	0.423357	0.407221	0.214472	0.560324	0.62807	0.42068	0.932722	0.915664	0.488228	0.442117	0.088102	0.670124	0.770454	0.154796	0.2578	0.306107	0.17646	0.22637	0.682168	0.0159651	0.493657	0.733022	0.416287	0.836762	0.445478	0.0384529	0.719812	0.375279	0.397718	0.770454	0.665266	0.00868887	0.729037	0.849811	0.188788	0.620748	0.744964	0.442695
rs5868949	0.478779	0.0181926	0.637281	0.0654276	0.456908	0.0944147	0.773344	0.45571	0.908212	0.193082	0.304483	0.0409529	0.41467	0.181724	0.897181	0.766329	0.532347	0.335485	0.445123	0.123844	0.199551	0.959348	0.105466	0.581723	0.0189283	0.687657	0.265745	0.474218	0.0752718	0.593017	0.808425	0.968373	0.965264	0.0265548	0.962943	0.0108238	0.50591	0.72272	0.380393	0.992531	0.490212	0.749848	0.883393	0.75739	0.697026
rs3842715	0.675839	0.0584323	0.607096	0.415249	0.780598	0.548799	0.364647	0.0377425	0.587614	0.0910074	0.338464	0.471719	0.504833	0.035968	0.965848	0.75308	0.654279	0.0908789	0.722591	0.432086	0.570525	0.682978	0.637222	0.0987818	0.180534	0.534177	0.693931	0.771275	0.336435	0.493466	0.106577	0.724607	0.401176	0.0658868	0.861132	0.0922414	0.490959	0.786155	0.257215	0.590196	0.710887	0.923489	0.0600426	0.408715
rs61044006	0.569389	0.0353844	0.0698	0.801633	0.97393	0.0267696	0.378925	0.380226	0.0806425	0.022971	0.642125	0.254732	0.517446	0.400518	0.686894	0.0597074	0.726794	0.0780921	0.518645	0.0968077	0.310279	0.349002	0.7477	0.391433	0.0259607	0.990863	0.320994	0.333125	0.7477	0.311379	0.0927664	0.317536	0.00737258	0.188968	0.131359	0.60361	0.886985	0.172407	0.343874	0.185525	0.0677532	0.891634	0.521964
rs10533245	0.144393	0.0204253	0.371077	0.304474	0.320373	0.209356	0.035363	0.593737	0.735228	0.0259633	0.759624	0.778401	0.396449	0.508147	0.598471	0.316846	0.527501	0.0421027	0.926855	0.26768	0.262622	0.508147	0.221084	0.773499	0.633535	0.477736	0.409968	0.412304	0.814483	0.0959408	0.147005	0.29628	0.18319	0.403684	0.267451	0.816201	0.632631	0.189895	0.283165	0.932684	0.96862	0.307309
rs10569275	0.216105	0.451245	1	1	0.839621	0.131351	0.249047	0.348154	0.366251	0.399865	0.859618	0.687685	0.920534	0.552869	0.706815	0.266069	0.279309	0.912799	0.809103	0.635152	0.233379	0.102673	0.627819	0.471838	0.121649	0.696481	0.597385	0.0854453	0.120817	0.486064	0.819914	0.312589	0.751321	0.900813	0.176261	0.839828	0.0155055	1	0.448863	0.891634	0.917548
rs10534050	0.733596	0.725711	0.516137	0.32085	0.176306	0.458981	0.429435	0.0239793	0.367428	0.208264	0.560578	0.277848	0.120844	0.965678	0.591235	0.118022	0.575512	0.484731	0.0461374	0.163604	0.810893	0.0834325	0.977566	0.861652	0.0612547	0.0134563	0.150569	0.812953	0.638788	0.0257453	0.606201	0.718511	0.263982	0.557415	0.169832	0.686539	0.705449	0.506274	0.94612	0.513461
rs71997819	0.326823	0.680384	0.0836588	0.801633	0.97393	0.619804	0.707413	0.092919	0.852691	0.573912	0.465667	0.714459	0.517446	0.622563	0.469481	0.973952	0.500708	0.0780921	0.776634	0.142784	0.861129	0.400518	0.540516	0.582856	0.579286	0.566904	0.320994	0.453843	0.795599	0.467828	0.317682	0.245855	0.628525	0.193943	0.605746	0.931433	0.551759	0.310279	0.055049
rs34530228	0.0943924	0.13777	0.973594	0.632065	0.511918	0.746219	0.642513	0.7452	0.477581	0.890719	0.68614	0.914168	0.42906	0.0627435	0.840152	0.64069	0.947711	0.609611	0.4814	0.908405	0.738826	0.922841	0.186775	0.704963	0.291982	0.0454156	0.430641	0.978673	0.599962	0.205239	0.606658	0.306568	0.375291	0.11527	0.280189	0.555844	0.283646	0.541034
rs148177611	0.971843	0.578059	0.584434	0.660282	0.26381	0.605407	0.914278	0.917758	0.920786	0.626645	0.37578	0.179561	0.663171	0.00334727	0.439653	0.357401	0.11973	0.260618	0.619658	0.807455	0.75957	0.731656	0.533603	0.634689	0.542173	0.483154	0.415736	0.980423	0.533603	0.24491	0.578607	0.00238237	0.0825294	0.923502	0.543331	0.391753	0.437172
rs3840222	0.484583	0.63639	0.853125	0.264487	0.761523	0.253821	0.848292	0.630795	0.590168	0.442225	0.204645	0.689376	0.37638	0.152242	0.663347	0.884692	0.724324	0.673573	0.937228	0.74297	0.437172	0.126416	0.498774	0.94657	0.686446	0.628941	0.782942	0.640328	0.208387	0.601468	0.882004	0.356666	0.456989	0.757482	0.480574	0.460548
rs67185986	0.836379	0.192833	0.963008	0.970268	0.465744	0.311518	0.88388	0.325295	0.183654	0.199358	0.955462	0.578262	0.171765	0.563014	0.533578	0.472421	0.727312	0.262336	0.689267	0.0215536	0.979295	0.803518	0.418667	0.0164127	0.898072	0.354467	0.645449	0.945252	0.552943	0.721467	0.708166	0.701512	0.139702	0.465305	0.146921
rs35171885	0.207047	0.178706	0.501346	0.382738	0.590442	0.552766	0.278304	0.710586	0.35673	0.219917	0.74734	0.486666	0.216592	0.812023	0.193006	0.279957	0.182816	0.310921	0.698583	0.200855	0.543331	0.156748	0.0503663	0.274233	0.142618	0.43447	0.758194	0.21016	0.837675	0.477373	0.336031	0.141164	0.729091	0.0693481
rs68108181	0.458096	0.144463	0.260621	0.357911	0.27578	0.347129	0.22619	0.78164	0.615186	0.232964	0.712763	0.157233	0.254798	0.0981761	0.557907	0.960293	0.326021	0.455013	0.706663	0.922841	0.236299	0.664026	0.296348	0.96917	0.708277	0.266757	0.820443	0.60596	0.436177	0.494673	0.943941	0.619929	0.539987
rs57406754	0.679616	0.113647	0.722205	0.87616	0.750575	0.62089	0.156502	0.20005	0.143398	0.163257	0.923023	0.945281	0.643165	0.641153	0.0398804	0.11649	0.100959	0.653637	0.137585	0.385161	0.415736	0.417604	0.760675	0.081716	0.507687	0.393962	0.904299	0.0534168	0.0851383	0.078384	0.67465	0.193454
rs67853165	0.505065	0.879007	0.566115	0.0990722	0.320194	0.143345	0.415409	0.41413	0.0521224	0.204323	0.451294	0.308425	0.673182	0.323615	0.678059	0.356531	0.994633	0.32351	0.145116	0.539456	0.458724	0.671317	0.0290846	0.474139	0.47635	0.280467	0.393207	0.643079	0.0062009	0.329813	0.615321
rs66471060	0.279153	0.154087	0.848096	0.179132	0.614342	0.604349	0.946715	0.332114	0.370231	0.00383832	0.368	0.447669	0.479425	0.138536	0.0181745	0.483785	0.570084	0.11299	0.541605	0.366414	0.121302	0.997096	0.998102	0.610536	0.0304418	0.533967	0.775619	0.657767	0.625846	0.0504061
rs34383321	0.570461	0.163803	0.789925	0.214327	0.358097	0.868082	0.508823	0.770494	0.171936	0.0559476	0.666156	0.820969	0.524474	0.332627	0.591677	0.731463	0.696703	0.357272	0.513901	0.775712	0.387233	0.867338	0.890024	0.280112	0.561305	0.187665	0.957846	0.106598	0.699711
rs34618829	0.365668	0.182831	0.917304	0.352484	0.186345	0.146999	0.00223852	0.331169	0.768778	0.695506	0.834607	0.788089	0.146251	0.50112	0.92174	0.882991	0.324322	0.4557	0.334972	0.191981	0.822675	0.782616	0.289333	0.351286	0.655354	0.813147	0.551212	0.0138259
rs5860664	0.337356	0.629219	0.588613	0.971887	0.0351552	0.463425	0.108412	0.567811	0.780188	0.686914	0.658138	0.218976	0.249146	0.734522	0.471334	0.674591	0.34945	0.498733	0.420311	0.296723	0.980423	0.515216	0.300103	0.542158	0.335758	0.530975	0.0744845
rs35434967	0.92522	0.479316	0.145842	0.948227	0.871901	0.336199	0.599729	0.42763	0.791438	0.37543	0.00236817	0.478191	0.0535668	0.0501227	0.548926	0.000664586	0.430641	0.689998	0.308966	0.309951	0.0237797	0.813106	0.0851383	0.128292	0.221887	0.267013
rs10538061	0.755084	0.949506	0.437892	0.150241	0.805157	0.799754	0.58497	0.66856	0.0240173	0.950624	0.258512	0.176466	0.475958	0.783789	0.769924	0.00456986	0.750252	0.0993968	0.943336	0.798512	0.483154	0.362581	0.551845	0.411744	0.715609
rs10580743	0.890605	0.126857	0.110841	0.675468	0.82371	0.383002	0.107855	0.837061	0.496327	0.465305	0.398868	0.0415236	0.734285	0.507214	0.191933	0.238431	0.291982	0.114553	0.0969014	0.603658	0.770658	0.992102	0.664725	0.989058
rs5891435	0.499142	0.427999	0.825765	0.96976	0.864739	0.914832	0.881909	0.203869	0.740155	0.903526	0.72147	0.571781	0.132937	0.0541277	0.667868	0.384066	0.704963	0.922706	0.218412	0.274373	0.634689	0.153786	0.955469
rs34024438	0.575479	0.465394	0.365568	0.352484	0.850738	0.95977	0.335345	0.109806	0.420009	0.238565	0.983784	0.04744	0.500759	0.104939	0.368173	0.520265	0.275889	0.327411	0.947678	0.769165	0.533603	0.782616
rs16432	0.34927	0.154408	0.0887021	0.622375	0.0186676	0.463395	0.109265	0.793784	0.652829	0.549235	0.370097	0.459869	0.956756	0.585386	0.880505	0.165496	0.652937	0.944172	0.140125	0.430176	0.731656
rs146391383	0.971843	0.578059	0.584434	0.0402558	0.515906	0.214998	0.914278	0.917758	0.920786	0.159928	0.37578	0.196881	0.663171	0.731656	0.384641	0.215834	0.738826	0.866001	0.619658	0.00634191
rs11273905	0.521623	0.731756	0.295905	0.344655	0.466355	0.570206	0.619067	0.395502	0.522956	0.843052	0.831016	0.542945	0.627278	0.430176	0.254931	0.4129	0.308796	0.985706	0.782034
rs3028822	0.505766	0.412945	0.7117	0.964466	0.092857	0.139743	0.348072	0.670375	0.156225	0.891058	0.775309	0.89593	0.929644	0.199765	0.456799	0.344293	0.656348	0.448297
rs76533131	0.0942036	0.0690899	0.383681	0.808521	0.660379	0.658836	0.0108619	0.48653	0.162988	0.877632	0.575965	0.192081	0.688989	0.944172	0.616001	0.930284	0.189413
rs56038358	0.714891	0.0310863	0.596378	0.24721	0.759076	0.0252691	0.972715	0.204566	0.477581	0.539634	0.409547	0.542385	0.30393	0.922841	0.35945	0.194809
rs10560368	0.817638	0.331803	0.354285	0.316013	0.126538	0.71164	0.119441	0.756169	0.317188	0.409995	0.057376	0.809655	0.136122	0.821816	0.408591
rs3045215	0.216233	0.619789	0.287095	0.509925	0.918338	0.14221	0.552126	0.656017	0.382324	0.381941	0.91722	0.832259	0.945201	0.0212761
rs3029066	0.0668826	0.0834087	0.0887021	0.661556	0.773388	0.463395	0.140431	0.484868	0.416215	0.346141	0.261656	0.807067	0.55086
rs10555216	0.880218	0.558498	0.795293	1	0.853298	1	0.878248	0.590014	0.962375	0.190993	0.821018	0.556743
rs4147539	0.95727	0.495754	0.758471	0.970432	0.466863	0.224137	0.884515	0.593273	0.00917707	0.90566	0.158657
rs3032990	0.484352	0.921376	0.797153	0.344232	0.709764	0.134872	0.206924	0.406489	0.1661	0.327756
rs3988320	0.793465	0.781305	0.15658	0.0093112	0.446144	0.0797946	0.122432	0.49598	0.967312
rs34891898	0.688116	0.477802	0.128405	0.886436	0.789167	0.460124	0.948871	0.774068
rs33948716	0.990498	0.99783	0.608245	0.0674052	0.858503	0.902884	0.092419
rs3831885	0.39166	0.57743	0.847456	0.141934	0.0299458	0.504257
rs141022607	0.65496	0.31524	0.518095	0.169863	0.958017
rs2067350	0.978481	0.481222	0.675978	0.331878
rs66715534	0.959572	0.164759	0.432188
rs35323999	0.949706	0.634509
rs4647655	0.311326
rs34477782
*Bonferroni corrected p = 0.05/(56×55/2) = 3.24675E-05
[truncated: 7 more columns]

## Sheet: Table S7
Table S7. F1 scores for the test and external validation sets under different proportions of noisy data.
Proportion of normal labels to noise labels	Repeated times	Test set						External validation set
-		African	American	East Asian	European	South Asian	ALL	-
100:0	-	0.9828	0.816	1	0.8996	0.9255	0.9357	0.9917
99:1	1	0.9828	0.816	1	0.8947	0.9312	0.9357	0.9917
	2	0.9785	0.8033	1	0.8957	0.9312	0.9332	0.9965
	3	0.9785	0.813	1	0.8996	0.9312	0.9353	0.9929
	4	0.9828	0.8293	1	0.9043	0.9312	0.9395	0.9905
	5	0.9828	0.8197	1	0.9004	0.9312	0.9374	0.9857
	6	0.9785	0.8197	1	0.9043	0.9312	0.9373	0.9965
	7	0.9785	0.7967	1	0.887	0.9255	0.9293	0.9976
	8	0.9785	0.8	1	0.8947	0.9255	0.9315	0.9953
	9	0.9785	0.816	1	0.8987	0.9312	0.9355	0.9953
	10	0.9828	0.8293	1	0.9043	0.9312	0.9395	0.9905
	Average values	0.9802	0.8143	1	0.8984	0.9301	0.9354	0.9932
9:1	1	0.9919	0.807	1	0.9159	0.9485	0.9463	0.9893
	2	0.9915	0.058	0.9956	0.8413	0.8257	0.8041	0.9988
	3	0.9828	0.7934	1	0.8879	0.9312	0.9312	0.9893
	4	0.9785	0.8067	1	0.9021	0.9412	0.9369	0.9905
	5	0.9785	0.8	1	0.9004	0.9368	0.9348	0.9906
	6	0.9828	0.8264	1	0.9004	0.9368	0.9393	0.9869
	7	0.9785	0.8033	1	0.9043	0.9418	0.937	0.9893
	8	0.9785	0.8	0.9956	0.886	0.8995	0.9237	0.9988
	9	0.9785	0.8	1	0.9004	0.9263	0.9329	0.9917
	10	0.9871	0.8167	1	0.9004	0.9263	0.9371	0.9881
	Average values	0.9829	0.7311	0.9991	0.8939	0.9214	0.9223	0.9913
4:1	1	0.9785	0.7934	1	0.8927	0.9198	0.9291	0.9893
	2	0.9744	0.7966	1	0.9004	0.9319	0.9325	0.9941
	3	0.9872	0.8	0.9956	0.8879	0.9149	0.9291	0.9929
	4	0.9871	0.8099	1	0.9052	0.9362	0.9391	0.9917
	5	0.9831	0.8	0.9956	0.8996	0.9368	0.9347	0.9929
	6	0.9871	0.7931	0.9956	0.8966	0.9479	0.9361	0.9965
	7	0.9829	0.8099	1	0.9004	0.9255	0.9351	0.9857
	8	0.9829	0.7833	0.9912	0.8918	0.911	0.9249	0.9857
	9	0.9789	0.7652	1	0.8927	0.9206	0.9256	0.9821
	10	0.9785	0.8033	1	0.8974	0.9297	0.9333	0.9905
	Average values	0.9821	0.7955	0.9978	0.8965	0.9274	0.932	0.9901
3:2	1	0.9705	0.6972	1	0.8452	0.8995	0.9002	0.9953
	2	0.7647	0	0.9867	0	0.6102	0.5179	0.9174
	3	0.9789	0.7455	1	0.8766	0.9062	0.9167	0.9881
	4	0.9789	0.7857	1	0.8898	0.9312	0.9296	0.9965
	5	0.9746	0.7568	1	0.8766	0.9167	0.9192	0.9953
	6	0.9702	0.7414	0.9956	0.903	0.9189	0.9212	0.9941
	7	0.9789	0.7544	0.9956	0.8889	0.9149	0.9212	0.9965
	8	0.9789	0.7611	1	0.9004	0.9326	0.9289	0.9929
	9	0.9873	0.75	0.9956	0.8889	0.9062	0.921	0.9893
	10	0.9746	0.7863	0.9956	0.8879	0.9158	0.9244	0.9905
	Average values	0.9558	0.6778	0.9969	0.7957	0.8852	0.88	0.9856
1:1	1	0.8571	0.6557	0.9099	0.8037	0.765	0.8135	0.9416
	2	0.9627	0.6095	0.9956	0.8833	0.9091	0.8957	0.9833
	3	0.9748	0.7407	0.9912	0.8776	0.9223	0.9163	0.9673
	4	0.9789	0.7417	1	0.8596	0.8925	0.9099	0.9929
	5	0.9547	0.6078	1	0.8408	0.8804	0.8801	0.9929
	6	0.9623	0.6909	0.9912	0.843	0.8852	0.8923	0.971
	7	0.9707	0.6602	0.9825	0.8803	0.899	0.8988	0.9941
	8	0.9627	0.7434	1	0.8851	0.8973	0.9128	0.9905
	9	0.9748	0.6923	0.9912	0.8833	0.9062	0.9081	0.9845
	10	0.9707	0.6139	0.9956	0.8413	0.9061	0.8885	0.9953
	Average values	0.9569	0.6756	0.9857	0.8598	0.8863	0.8916	0.9813
2:3	1	0.9157	0.5979	0.9658	0.822	0.7849	0.8399	0.9857
	2	0.4177	0	0.6347	0.0182	0	0.2468	0.0459
	3	0.9274	0.5714	0.9913	0.7951	0.7771	0.8377	0.9857
	4	0.9627	0.4138	0.9655	0.8092	0.8444	0.8346	0.9976
	5	0.9431	0.4889	1	0.8644	0.8812	0.8667	0.9965
	6	0.9707	0.5532	0.9956	0.8413	0.9362	0.886	0.9941
	7	0.9213	0.1644	0.987	0.8514	0.9128	0.8182	0.9965
	8	0.935	0.6667	0.9956	0.856	0.8229	0.8749	0.9809
	9	0.9787	0.4	0.9913	0.8092	0.9158	0.8556	0.9976
	10	0.9469	0.6667	0.9912	0.8512	0.8216	0.8754	0.9869
	Average values	0.8919	0.4523	0.9518	0.7518	0.7697	0.7936	0.8967
3:7	1	0.81	0.1644	0.987	0.8033	0.72	0.7458	0.976
	2	0.8014	0.3038	0.9776	0.8393	0.7826	0.7797	0.9105
	3	0.4816	0	0.9785	0.1681	0	0.3723	0.9953
	4	0.8487	0.4694	0.9356	0.8	0.6941	0.7785	0.9481
	5	0.8042	0.3908	0.9238	0.7306	0.7487	0.7498	0.9584
	6	0.702	0.4035	0.6844	0.5348	0.5977	0.6023	0.8502
	7	0.7931	0.382	0.9397	0.7895	0.6626	0.7465	0.9283
	8	0.7847	0.5962	0.9286	0.6986	0.7232	0.7621	0.935
	9	0.8129	0.5051	0.9339	0.7064	0.7111	0.7572	0.9893
	10	0.855	0.5263	0.8818	0.8326	0.8122	0.8043	0.8548
	Average values	0.7694	0.3742	0.9171	0.6903	0.6452	0.7096	0.9346
2:8	1	0.5902	0.3889	0.5102	0.5221	0.515	0.5163	0.3228
	2	0.4903	0.2593	0.398	0.4952	0.4162	0.4257	0.1316
	3	0.5986	0.4118	0.7124	0.5075	0.4302	0.5484	0.8392
	4	0.6645	0.3571	0.5306	0.4162	0.4842	0.5055	0.7616
	5	0.6048	0.3051	0.5607	0.47	0.4022	0.4878	0.7012
	6	0.4789	0.2881	0.4018	0.404	0.459	0.4159	0.6078
	7	0.3813	0	0	0	0	0.0898	0
	8	0.7362	0.3864	0.6699	0.6574	0.5165	0.6163	0.8281
	9	0.6417	0.3429	0.6607	0.6368	0.4636	0.5719	0.7881
	10	0.4947	0.2459	0.4221	0.463	0.4396	0.4278	0.5824
	Average values	0.5681	0.2986	0.4866	0.4572	0.4127	0.4605	0.5563
Note: "ALL" meant the F1 scores combining the five intercontinental populations.

## Sheet: Table S8
Table S8. The results of the full sibling and half sibling identifications based on 61 loci with different likelihood rate (LR) limits in Chinese Hubei Tujia (CTH) and Hezhou Han (CHH) group
limit	Full sibling					Half sibling
	rate	GNT	QHT	TIT		rate	GNT	QHT	TIT
LR threshold (1)	accuracy rate	0.964	0.973	0.965		accuracy rate	0.808	0.841	0.815
	false positive rate	0.033	0.032	0.038		false positive rate	0.204	0.194	0.203
LR threshold (10)	accuracy rate	0.876	0.878	0.887		accuracy rate	0.354	0.339	0.342
	false positive rate	0.001	0.005	0.007		false positive rate	0.019	0.022	0.02
LR threshold (100)	accuracy rate	0.724	0.733	0.726		accuracy rate	0.048	0.04	0.042
	false positive rate	0	0.001	0		false positive rate	0.002	0.001	0.001
LR threshold (1000)	accuracy rate	0.502	0.497	0.494		accuracy rate	-	-	-
	false positive rate	0	0	0		false positive rate	-	-	-
LR threshold (10000)	accuracy rate	0.286	0.282	0.267		accuracy rate	-	-	-
	false positive rate	0	0	0		false positive rate	-	-	-

## Sheet: Table S9
Table S9. The pairwise FST values among Ganan Tibetan, Qinghai Tibetan, Tibet Tibetan groups, and other 26 reference populations based on the 56 AIM-InDels.
Populations	GNT	QHT	TIT	ACB	ASW	ESN	GWD	LWK	MSL	YRI	CLM	MXL	PEL	PUR	CDX	CHB	CHS	JPT	KHV	CEU	FIN	GBR	IBS	TSI	BEB	GIH	ITU	PJL	STU
GNT	0
QHT	0.002	0
TIT	0.003	0.002	0
ACB	0.197	0.197	0.196	0
ASW	0.175	0.174	0.173	0.006	0
ESN	0.238	0.238	0.237	0.011	0.021	0
GWD	0.223	0.224	0.221	0.013	0.02	0.006	0
LWK	0.214	0.215	0.213	0.01	0.017	0.007	0.008	0
MSL	0.229	0.231	0.228	0.013	0.022	0.005	0.004	0.008	0
YRI	0.23	0.231	0.229	0.011	0.02	0.002	0.006	0.006	0.004	0
CLM	0.111	0.11	0.11	0.092	0.067	0.138	0.132	0.123	0.136	0.134	0
MXL	0.087	0.086	0.085	0.103	0.076	0.146	0.139	0.13	0.142	0.142	0.009	0
PEL	0.067	0.067	0.064	0.138	0.109	0.179	0.168	0.159	0.171	0.172	0.04	0.016	0
PUR	0.125	0.125	0.124	0.077	0.055	0.12	0.115	0.107	0.12	0.117	0.005	0.018	0.056	0
CDX	0.027	0.027	0.032	0.239	0.217	0.283	0.273	0.26	0.279	0.277	0.14	0.115	0.096	0.158	0
CHB	0.008	0.009	0.012	0.216	0.194	0.258	0.245	0.234	0.251	0.25	0.126	0.101	0.08	0.142	0.015	0
CHS	0.016	0.016	0.021	0.233	0.211	0.276	0.264	0.252	0.27	0.269	0.138	0.112	0.092	0.155	0.01	0.004	0
JPT	0.011	0.011	0.015	0.207	0.186	0.247	0.235	0.225	0.24	0.239	0.13	0.105	0.085	0.144	0.029	0.009	0.013	0
KHV	0.016	0.017	0.022	0.22	0.198	0.263	0.25	0.239	0.257	0.256	0.127	0.102	0.084	0.142	0.007	0.007	0.004	0.019	0
CEU	0.166	0.164	0.165	0.13	0.104	0.179	0.175	0.168	0.182	0.178	0.023	0.047	0.097	0.018	0.196	0.183	0.193	0.184	0.181	0
FIN	0.153	0.151	0.153	0.13	0.103	0.18	0.174	0.167	0.182	0.178	0.022	0.044	0.091	0.018	0.181	0.169	0.18	0.172	0.168	0.006	0
GBR	0.173	0.171	0.173	0.127	0.101	0.176	0.172	0.165	0.178	0.175	0.024	0.049	0.101	0.018	0.203	0.19	0.201	0.192	0.187	0.003	0.007	0
IBS	0.161	0.161	0.16	0.123	0.099	0.172	0.168	0.16	0.175	0.171	0.022	0.046	0.097	0.016	0.191	0.178	0.189	0.182	0.176	0.005	0.007	0.005	0
TSI	0.165	0.164	0.164	0.117	0.092	0.163	0.16	0.152	0.166	0.162	0.023	0.047	0.1	0.016	0.195	0.181	0.193	0.184	0.179	0.005	0.008	0.004	0.004	0
BEB	0.069	0.07	0.071	0.135	0.11	0.182	0.175	0.163	0.181	0.179	0.033	0.035	0.059	0.038	0.085	0.078	0.082	0.082	0.075	0.048	0.045	0.056	0.048	0.048	0
GIH	0.089	0.089	0.09	0.125	0.099	0.172	0.164	0.153	0.17	0.17	0.025	0.031	0.063	0.028	0.112	0.1	0.108	0.102	0.1	0.033	0.032	0.039	0.033	0.031	0.007	0
ITU	0.079	0.08	0.08	0.128	0.102	0.172	0.165	0.154	0.171	0.17	0.031	0.035	0.063	0.032	0.105	0.091	0.099	0.091	0.093	0.042	0.041	0.047	0.041	0.039	0.007	0.004	0
PJL	0.093	0.092	0.093	0.124	0.098	0.17	0.164	0.152	0.171	0.168	0.022	0.029	0.063	0.023	0.114	0.104	0.111	0.108	0.103	0.028	0.026	0.032	0.027	0.026	0.008	0.005	0.006	0
STU	0.076	0.077	0.077	0.129	0.103	0.173	0.167	0.154	0.172	0.171	0.032	0.035	0.059	0.035	0.101	0.088	0.095	0.089	0.089	0.044	0.044	0.05	0.045	0.043	0.006	0.005	0.002	0.007	0
Note: GNT: Ganan Tibetan; QHT: Qinghai Tibetan; TIT: Tibet Tibetan; ACB: African Caribbean in Barbados; ASW: African Ancestry in Southwest USA; ESN: Esan in Nigeria; GWD: Gambian in Western Division, Mandinka; LWK: Luhya in Webuye, Kenya; MSL: Mende in Sierra Leone; YRI: Yoruba in Ibadan, Nigeria; CLM: Colombian in Medellin, Colombia; MXL: Mexican Ancestry in Los Angeles, California; PEL: Peruvia…

## Sheet: Table S10
Table S10. The pairwise DA values among Ganan Tibetan, Qinghai Tibetan, Tibet Tibetan groups, and other 26 reference populations based on the 56 AIM-InDels.
Populations	GNT	QHT	TIT	ACB	ASW	ESN	GWD	LWK	MSL	YRI	CLM	MXL	PEL	PUR	CDX	CHB	CHS	JPT	KHV	CEU	FIN	GBR	IBS	TSI	BEB	GIH	ITU	PJL	STU
GNT	0
QHT	0.002	0
TIT	0.002	0.002	0
ACB	0.319	0.321	0.317	0
ASW	0.284	0.285	0.281	0.006	0
ESN	0.373	0.375	0.371	0.007	0.015	0
GWD	0.347	0.35	0.344	0.01	0.016	0.006	0
LWK	0.34	0.343	0.338	0.008	0.015	0.006	0.007	0
MSL	0.359	0.363	0.357	0.01	0.018	0.005	0.003	0.007	0
YRI	0.359	0.363	0.358	0.006	0.015	0.002	0.005	0.005	0.004	0
CLM	0.172	0.171	0.168	0.139	0.104	0.194	0.187	0.18	0.194	0.19	0
MXL	0.131	0.129	0.125	0.159	0.12	0.211	0.202	0.194	0.207	0.206	0.014	0
PEL	0.098	0.099	0.093	0.221	0.175	0.272	0.255	0.247	0.258	0.259	0.059	0.023	0
PUR	0.199	0.199	0.196	0.115	0.085	0.164	0.159	0.152	0.167	0.162	0.008	0.027	0.087	0
CDX	0.034	0.033	0.039	0.401	0.362	0.468	0.444	0.43	0.457	0.457	0.213	0.168	0.138	0.25	0
CHB	0.008	0.008	0.011	0.352	0.315	0.41	0.383	0.373	0.397	0.397	0.191	0.146	0.111	0.223	0.018	0
CHS	0.017	0.016	0.021	0.385	0.347	0.447	0.419	0.409	0.434	0.434	0.208	0.16	0.126	0.241	0.01	0.004	0
JPT	0.01	0.01	0.014	0.334	0.3	0.387	0.364	0.355	0.374	0.373	0.197	0.152	0.118	0.225	0.035	0.009	0.016	0
KHV	0.02	0.019	0.025	0.363	0.326	0.424	0.397	0.387	0.411	0.411	0.193	0.149	0.12	0.223	0.006	0.008	0.004	0.023	0
CEU	0.268	0.263	0.263	0.206	0.163	0.272	0.267	0.259	0.279	0.271	0.03	0.067	0.149	0.023	0.316	0.295	0.31	0.297	0.292	0
FIN	0.245	0.241	0.241	0.206	0.163	0.274	0.265	0.26	0.28	0.273	0.029	0.066	0.143	0.024	0.289	0.267	0.285	0.272	0.267	0.007	0
GBR	0.285	0.28	0.281	0.2	0.158	0.263	0.259	0.253	0.27	0.264	0.032	0.07	0.157	0.022	0.332	0.311	0.326	0.315	0.306	0.004	0.008	0
IBS	0.258	0.257	0.254	0.195	0.155	0.261	0.254	0.246	0.268	0.26	0.028	0.065	0.148	0.019	0.306	0.285	0.301	0.292	0.281	0.006	0.009	0.007	0
TSI	0.266	0.265	0.263	0.18	0.141	0.24	0.236	0.227	0.248	0.24	0.028	0.067	0.154	0.019	0.315	0.293	0.309	0.298	0.289	0.006	0.01	0.005	0.004	0
BEB	0.096	0.098	0.097	0.22	0.181	0.282	0.268	0.256	0.282	0.277	0.051	0.055	0.092	0.059	0.113	0.105	0.109	0.112	0.102	0.07	0.068	0.084	0.071	0.07	0
GIH	0.129	0.13	0.128	0.199	0.158	0.258	0.245	0.235	0.257	0.257	0.037	0.047	0.097	0.042	0.159	0.142	0.151	0.148	0.144	0.047	0.047	0.056	0.046	0.044	0.011	0
ITU	0.114	0.115	0.113	0.204	0.164	0.26	0.249	0.238	0.26	0.258	0.046	0.053	0.098	0.049	0.149	0.128	0.136	0.128	0.133	0.059	0.06	0.069	0.058	0.055	0.01	0.006	0
PJL	0.136	0.135	0.134	0.196	0.156	0.256	0.247	0.235	0.26	0.255	0.032	0.045	0.097	0.034	0.164	0.15	0.157	0.157	0.149	0.038	0.038	0.045	0.037	0.035	0.011	0.007	0.008	0
STU	0.108	0.109	0.107	0.206	0.165	0.262	0.251	0.237	0.261	0.259	0.048	0.052	0.091	0.052	0.142	0.122	0.13	0.124	0.126	0.061	0.064	0.073	0.063	0.061	0.008	0.007	0.003	0.009	0
Note: GNT: Ganan Tibetan; QHT: Qinghai Tibetan; TIT: Tibet Tibetan; ACB: African Caribbean in Barbados; ASW: African Ancestry in Southwest USA; ESN: Esan in Nigeria; GWD: Gambian in Western Division, Mandinka; LWK: Luhya in Webuye, Kenya; MSL: Mende in Sierra Leone; YRI: Yoruba in Ibadan, Nigeria; CLM: Colombian in Medellin, Colombia; MXL: Mexican Ancestry in Los Angeles, California; PEL: Peruvia…

[truncated: 1 more sheets: Table S11]
